# Supplementary material for: An assemblage of Frankia Cluster II strains from California contains the canonical nod genes and also the sulfotransferase gene nodH
Source: BMC Genomics. 2016 Oct 12;17:796. doi: 10.1186/s12864-016-3140-1 (PMC5059922; doi:10.1186/s12864-016-3140-1)
Supplement: Additional file 2: — Secondary metabolite production encoded on genomes of Frankia Cluster II strains. (XLSX 12 kb) [file 12864_2016_3140_MOESM2_ESM.xlsx]

## Sheet: Sheet1
Table S1. Secondary metabolites pathways present in Frankia strains Dg2, Dg1 and BMG5.1. The analysis was performed using antiSMASH 3.0 (Weber et al., 2015).
Dg2					Dg1						BMG5.1
Cluster	Type	From	To	Proposed Product	Cluster	Type	From	To	Proposed Product	Cluster	Type	From	To	Proposed Product
1	Terpene -T2pks	569314	612590	Unknown	1	Nrps	24904	91087	Scabichelin	1	T2pks	76073	118621	Unknown
2	T2pks	622556	665089	Unknown	2	T1pks	458773	520189	Unknown	2	Ladderane	33045	74274	Unknown
3	Siderophore	896821	910104	Unknown	3	T2pks	555958	598536	Unknown	3	Terpene	42300	85499	Unknown
4	Terpene	1008961	1029431	Unknown	4	Siderophore	817737	829788	Unknown	4	Lantipeptide	251510	273449	Unknown
5	Nrps	1162578	1207095	Unknown	5	Terpene	1365890	1392921	Hopene	5	T3pks	72869	102999	Unknown
6	Terpene	1539722	1565716	Hopene	6	T1pks	1510648	1562337	Unknown	6	T2pks	42395	84958	Unknown
7	Other pks-T1pks	1696385	1744460	Unknown	7	Other	2186115	2229012	Unknown	7	Lantipeptide	22716	54187	Unknown
8	Lantipeptide-Lassopeptide	2442581	2481258	Unknown	8	T1pks	2267738	2325971	Unknown	8	Terpene	1	17072	Unknown
9	T1pks	2555073	2671530	Unknown	9	T2pks	2798934	2811491	Unknown	9	Siderophore	6450	30079	Unknown
10	Butyrolactone	2710065	2721165	Unknown	10	Lassopeptide	2837256	2859926	Unknown	10	T1pks	1	34004	Unknown
11	T2pks	3316733	3359352	Unknown	11	T3pks	3065400	3106491	Unknown	11	T1pks	1	30730	Unknown
12	Lantipeptide	3512317	3536855	Unknown	12	T1pks	3109806	3153072	Unknown	12	T3pks	1	29704	Unknown
13	T1pks	3632451	3675471	Unknown	13	T2pks	3268633	3311247	Unknown
14	Lantipeptide-T1pks	3687998	3761379	Unknown	14	Otherpks	3419802	3466425	Unknown
15	T2pks	3786390	3828920	Unknown	15	Bacteriocin	3883628	3894587	Unknown
16	Otheprks	3966393	4008939	Unknown	16	Terpene	4114639	4136887	Geosmin
17	Bacteriocin	4394549	4405259	Unknown	17	T3pks	4899653	4940813	Unknown
18	Terpene	4560600	4585966	Geosmin
19	Lantipeptide	5320244	5343560	Unknown
20	Nrps	5389094	5444795	Coelibactin
T1pks: Type I polyketide synthase cluster; T2pks: Type II polyketide synthase cluster; T3pks: Type III polyketide synthase cluster; Otherpks: Other types of polyketide synthase cluster; Nrps: Nonribosomal peptide synthetase cluster;
Bacteriocin: Bacteriocin or other unspecified ribosomally synthesised and post-translationally modified peptide product cluster
