# Supplementary material for: An assemblage of Frankia Cluster II strains from California contains the canonical nod genes and also the sulfotransferase gene nodH
Source: BMC Genomics. 2016 Oct 12;17:796. doi: 10.1186/s12864-016-3140-1 (PMC5059922; doi:10.1186/s12864-016-3140-1)
Supplement: Additional file 6: — GlnA sequences used for the phylogenetic tree depicted in Fig. 5. (XLSX 26 kb) [file 12864_2016_3140_MOESM6_ESM.xlsx]

## Sheet: Sheet1
Additional file 5. All DNA sequences used for the phylogenetic tree in Fig. 5 are shown. The names of sequences obtained in the course of this study are highlighted in yellow.
BRIAN#	Sequence Name	Plant Host	GenBank #	Location	Sequence	Latitude/Longitude
	ME1	Ceanothus prostratus	AY644857.1	CA, USA	TCTCGCGACCCGCGCAACACCGCGAAGAAGGCCGAGGCCTACCTGCGGGGTACAGGTTTCGCGGACACCGCCTACTTCGGCCCGGAGGCCGAATTCTACATATTCGACGACGTCCGCTACGA--CTACAATCCATACGGTTCCCTGCACGCCGTGGACTCCATCGAGGCGGCCTGGAACACCGCCCGCAAGGAGGAGGGCGGAAACCTCGGCTACAAGCCCAGGTTCAAGGGGGGTTATTTCCCGGTCCCCCCGACCGACCATTTCACCGACCTGCGGTCGGAGATGAGCCGGGCGCTGATCAGGGCCGGTATCACCGTCGAGATGCAGCATCACGAGGTGGGGACCGCCGGGCAGGCGGAGATTGACATTCGCTACGACACCCTGCTGCGGACCGCCG…
	ME2	Ceanothus integerrimus	AY644858.1	CA, USA	TCTCGCGACCCGCGCAACACCGCGAAGAAGGCCGAGGCCTACCTGCGGGGTACAGGTTTCGCGGACACCGCCTACTTCGGCCCGGAGGCCGAATTCTACATATTCGACGACGTCCGCTACGA--CTACAATCCATACGGTTCCCTGCACGCCGTGGACTCCATCGAGGCGGCCTGGAACACCGCCCGCAAGGAGGAGGGCGGAAACCTCGGCTACAAGCCCAGGTTCAAGGGGGGTTATTTCCCGGTCCCCCCGACCGACCATTTCACCGACCTGCGGTCGGAGATGAGCCGGGCGCTGATCAGGGCCGGTATCACCGTCGAGATGCAGCATCACGAGGTGGGGACCGCCGGGCAGGCGGAGATTGACATTCGCTACGACACCCTGCTGCGGACCGCCG…
	ME3	Ceanothus integerrimus	AY644859.1	CA, USA	TCTCGCGACCCGCGCAACACCGCGAAGAAGGCCGAGGCCTACCTGCGGGGTACAGGTTTCGCGGACACCGCCTACTTCGGCCCGGAGGCCGAATTCTACATATTCGACGACGTCCGCTACGA--CTACAATCCATACGGTTCCCTGCACGCCGTGGACTCCATCGAGGCGGCCTGGAACACCGCCCGCAAGGAGGAGGGCGGAAACCTCGGCTACAAGCCCAGGTTCAAGGGGGGTTATTTCCCGGTCCCCCCGACCGACCATTTCACCGACCTGCGGTCGGAGATGAGCCGGGCGCTGATCAGGGCCGGTATCACCGTCGAGATGCAGCATCACGAGGTGGGGACCGCCGGGCAGGCGGAGATTGACATTCGCTACGACACCCTGCTGCGGACCGCCG…
	ME4	Ceanothus integerrimus	AY644860.1	CA, USA	TCTCGCGACCCGCGCAACACCGCGAAGAAGGCCGAGGCCTACCTGCGGGGTACAGGTTTCGCGGACACCGCCTACTTCGGCCCGGAGGCCGAATTCTACATATTCGACGACGTCCGCTACGA--CTACAATCCATACGGTTCCCTGCACGCCGTGGACTCCATCGAGGCGGCCTGGAACACCGCCCGCAAGGAGGAGGGCGGAAACCTCGGCTACAAGCCCAGGTTCAAGGGGGGTTATTTCCCGGTCCCCCCGACCGACCATTTCACCGACCTGCGGTCGGAGATGAGCCGGGCGCTGATCAGGGCCGGTATCACCGTCGAGATGCAGCATCACGAGGTGGGGACCGCCGGGCAGGCGGAGATTGACATTCGCTACGACACCCTGCTGCGGACCGCCG…
	ME5	Chamaebatia foliolosa	AY644861.1	CA, USA	TCTCGCGACCCGCGCAACACCGCGAAGAAGGCCGAGGCCTACCTGCGGGGTACAGGTTTCGCGGACACCGCCTACTTCGGCCCGGAGGCCGAATTCTACATATTCGACGACGTCCGCTACGA--CTACAATCCATACGGTTCCCTGCACGCCGTGGACTCCATCGAGGCGGCCTGGAACACCGCCCGCAAGGAGGAGGGCGGAAACCTCGGCTACAAGCCCAGGTTCAAGGGGGGTTATTTCCCGGTCCCCCCGACCGACCATTTCACCGACCTGCGGTCGGAGATGAGCCGGGCGCTGATCAGGGCCGGTATCACCGTCGAGATGCAGCATCACGAGGTGGGGACCGCCGGGCAGGCGGAGATTGACATTCGCTACGACACCCTGCTGCGGACCGCCG…
	ME6	Ceanothus prostratus	AY644862.1	CA, USA	TCTCGCGACCCGCGCAACACCGCGAAGAAGGCCGAGTCCTACCTGCGGGGTACAGGTTTCGCGGACACCGCCTACTTCGGCCCGGAGGCCGAATTCTACATATTCGACGACGTCCGCTACGA--CTACAATCCATACGGTTCCCTGCACGCCGTGGACTCCATCGAGGCGGCCTGGAACACCGCCCGCAAGGAGGAGGGCGGAAACCTCGGCTACAAGCCCAGGTTCAAGGGGGGTTATTTCCCGGTCCCCCCGACCGACCATTTCACCGACCTGCGGTCGGAGATGAGCCGGGCGCTGATCAGGGCCGGTATCACCGTCGAGATGCAGCATCACGAGGTGGGGACCGCCGGGCAGGCGGAGATTGACATTCGCTACGACACCCTGCTGCGGACCGCCG…
	ME7	Chamaebatia foliolosa	AY644863.1	CA, USA	TCTCGCGACCCGCGCAACACCGCGAAGAAGGCCGAGGCCTACCTGCGGGGTACAGGTTTCGCGGACACCGCCTACTTCGGCCCGGAGGCCGAATTCTACATATTCGACGACGTCCGCTACGA--CTACAATCCATACGGTTCCCTGCACGCCGTGGACTCCATCGAGGCGGCCTGGAACACCGCCCGCAAGGAGGAGGGCGGAAACCTCGGCTACAAGCCCAGGTTCAAGGGGGGTTATTTCCCGGTCCCCCCGACCGACCATTTCACCGACCTGCGGTCGGAGATGAGCCGGGCGCTGATCAGGGCCGGTATCACCGTCGAGATGCAGCATCACGAGGTGGGGACCGCCGGGCAGGCGGAGATTGACATTCGCTACGACACCCTGCTGCGGACCGCCG…
	ME8	Chamaebatia foliolosa	AY644864.1	CA, USA	TCTCGCGACCCGCGCAACACCGCGAAGAAGGCCGAGGCCTACCTGCGGGGTACAGGTTTCGCGGACACCGCCTACTTCGGCCCGGAGGCCGAATTCTACATATTCGACGACGTCCGCTACGA--CTACAATCCATACGGTTCCCTGCACGCCGTGGACTCCATCGAGGCGGCCTGGAACACCGCCCGCAAGGAGGAGGGCGGAAACCTCGGCTACAAGCCCAGGTTCAAGGGGGGTTATTTCCCGGTCCCCCCGACCGACCATTTCACCGACCTGCGGTCGGAGATGAGCCGGGCGCTGATCAGGGCCGGTATCACCGTCGAGATGCAGCATCACGAGGTGGGGACCGCCGGGCAGGCGGAGATTGACATTCGCTACGACACCCTGCTGCGGACCGCCG…
	AV1	Ceanothus integerrimus	AY644865.1	CA, USA	TCTCGCGACCCGCGCAACACCGCGAAGAAGGCCGAGTCCTACCTGCGGGGTACAGGTTTCGCGGACACCGCCTACTTCGGCCCGGAGGCCGAATTCTACATATTCGACGACGTCCGCTACGA--CTACAATCCATACGGTTCCCTGCACGCCGTGGACTCCATCGAGGCGGCCTGGAACACCGCCCGCAAGGAGGAGGGCGGAAACCTCGGCTACAAGCCCAGGTTCAAGGGGGGTTATTTCCCGGTCCCCCCGACCGACCATTTCACCGACCTGCGGTCGGAGATGAGCCGGGCGCTGATCAGGGCCGGTATCACCGTCGAGATGCAGCATCACGAGGTGGGGACCGCCGGGCAGGCGGAGATTGACATTCGCTACGACACCCTGCTGCGGACCGCCG…
	AV2	Chamaebatia foliolosa	AY644866.1	CA, USA	TCTCGCGACCCGCGCAACACCGCGAAGAAGGCCGAGTCCTACCTGCGGGGTACAGGTTTCGCGGACACCGCCTACTTCGGCCCGGAGGCCGAATTCTACATATTCGACGACGTCCGCTACGA--CTACAATCCATACGGTTCCCTGCACGCCGTGGACTCCATCGAGGCGGCCTGGAACACCGCCCGCAAGGAGGAGGGCGGAAACCTCGGCTACAAGCCCAGGTTCAAGGGGGGTTATTTCCCGGTCCCCCCGACCGACCATTTCACCGACCTGCGGTCGGAGATGAGCCGGGCGCTGATCAGGGCCGGTATCACCGTCGAGATGCAGCATCACGAGGTGGGGACCGCCGGGCAGGCGGAGATTGACATTCGCTACGACACCCTGCTGCGGACCGCCG…
	FH1	Ceanothus integerrimus	AY644867.1	CA, USA	TCTCGCGACCCGCGCAACACCGCGAAGAAGGCCGAGGCCTACCTGCGGGGTACAGGTTTCGCGGACACCGCCTACTTCGGCCCGGAGGCCGAATTCTACATATTCGACGACGTCCGCTACGA--CTACAATCCATACGGTTCCCTGCACGCCGTGGACTCCATCGAGGCGGCCTGGAACACCGCCCGCAAGGAGGAGGGCGGAAACCTCGGCTACAAGCCCAGGTTCAAGGGGGGTTATTTCCCGGTCCCCCCGACCGACCATTTCACCGACCTGCGGTCGGAGATGAGCCGGGCGCTGATCAGGGCCGGTATCACCGTCGAGATGCAGCATCACGAGGTGGGGACCGCCGGGCAGGCGGAGATTGACATTCGCTACGACACCCTGCTGCGGACCGCCG…
	FH2	Chamaebatia foliolosa	AY644868.1	CA, USA	TCTCGCGACCCGCGCAACACCGCGAAGAAGGCCGAGGCCTACCTGCGGGGTACAGGTTTCGCGGACACCGCCTACTTCGGCCCGGAGGCCGAATTCTACATATTCGACGACGTCCGCTACGA--CTACAATCCATACGGTTCCCTGCACGCCGTGGACTCCATCGAGGCGGCCTGGAACACCGCCCGCAAGGAGGAGGGCGGAAACCTCGGCTACAAGCCCAGGTTCAAGGGGGGTTATTTCCCGGTCCCCCCGACCGACCATTTCACCGACCTGCGGTCGGAGATGAGCCGGGCGCTGATCAGGGCCGGTATCACCGTCGAGATGCAGCATCACGAGGTGGGGACCGCCGGGCAGGCGGAGATTGACATTCGCTACGACACCCTGCTGCGGACCGCCG…
	GV1	Ceanothus prostratus	AY644869.1	CA, USA	TCTCGCGACCCGCGCAACACCGCGAAGAAGGCCGAGGCCTACCTGCGGGGTACAGGTTTCGCGGACACCGCCTACTTCGGCCCGGAGGCCGAATTCTACATATTCGACGACGTCCGCTACGA--CTACAATCCATACGGTTCCCTGCACGCCGTGGACTCCATCGAGGCGGCCTGGAACACCGCCCGCAAGGAGGAGGGCGGAAACCTCGGCTACAAGCCCAGGTTCAAGGGGGGTTATTTCCCGGTCCCCCCGACCGACCATTTCACCGACCTGCGGTCGGAGATGAGCCGGGCGCTGATCAGGGCCGGTATCACCGTCGAGATGCAGCATCACGAGGTGGGGACCGCCGGGCAGGCGGAGATTGACATTCGCTACGACACCCTGCTGCGGACCGCCG…
	GV2	Chamaebatia foliolosa	AY644870.1	CA, USA	TCTCGCGACCCGCGCAACACCGCGAAGAAGGCCGAGGCCTACCTGCGGGGTACAGGTTTCGCGGACACCGCCTACTTCGGCCCGGAGGCCGAATTCTACATATTCGACGACGTCCGCTACGA--CTACAATCCATACGGTTCCCTGCACGCCGTGGACTCCATCGAGGCGGCCTGGAACACCGCCCGCAAGGAGGAGGGCGGAAACCTCGGCTACAAGCCCAGGTTCAAGGGGGGTTATTTCCCGGTCCCCCCGACCGACCATTTCACCGACCTGCGGTCGGAGATGAGCCGGGCGCTGATCAGGGCCGGTATCACCGTCGAGATGCAGCATCACGAGGTGGGGACCGCCGGGCAGGCGGAGATTGACATTCGCTACGACACCCTGCTGCGGACCGCCG…
	SV1	Ceanothus prostratus	AY644871.1	CA, USA	TCTCGCGACCCGCGCAACACCGCGAAGAAGGCCGAGGCCTACCTGCGGGGTACAGGTTTCGCGGACACCGCCTACTTCGGCCCGGAGGCCGAATTCTACATATTCGACGACGTCCGCTACGA--CTACAATCCATACGGTTCCCTGCACGCCGTGGACTCCATCGAGGCGGCCTGGAACACCGCCCGCAAGGAGGAGGGCGGAAACCTCGGCTACAAGCCCAGGTTCAAGGGGGGTTATTTCCCGGTCCCCCCGACCGACCATTTCACCGACCTGCGGTCGGAGATGAGCCGGGCGCTGATCAGGGCCGGTATCACCGTCGAGATGCAGCATCACGAGGTGGGGACCGCCGGGCAGGCGGAGATTGACATTCGCTACGACACCCTGCTGCGGACCGCCG…
	SV2	Purshia tridentata	AY644872.1	CA, USA	TCTCGCGACCCGCGCAACACCGCGAAGAAGGCCGAGGCCTACCTGCGGGGTACAGGTTTCGCGGACACCGCCTACTTCGGCCCGGAGGCCGAATTCTACATATTCGACGACGTCCGCTACGA--CTACAATCCATACGGTTCCCTGCACGCCGTGGACTCCATCGAGGCGGCCTGGAACACCGCCCGCAAGGAGGAGGGCGGAAACCTCGGCTACAAGCCCAGGTTCAAGGGGGGTTATTTCCCGGTCCCCCCGACCGACCATTTCACCGACCTGCGGTCGGAGATGAGCCGGGCGCTGATCAGGGCCGGTATCACCGTCGAGATGCAGCATCACGAGGTGGGGACCGCCGGGCAGGCGGAGATTGACATTCGCTACGACACCCTGCTGCGGACCGCCG…
	FC1	Ceanothus integerrimus	AY644873.1	CA, USA	TCTCGCGACCCGCGCAACACCGCGAAGAAGGCCGAGTCCTACCTGCGGGGTACAGGTTTCGCGGACACCGCCTACTTCGGCCCGGAGGCCGAATTCTACATATTCGACGACGTCCGCTACGA--CTACAATCCATACGGTTCCCTGCACGCCGTGGACTCCATCGAGGCGGCCTGGAACACCGCCCGCAAGGAGGAGGGCGGAAACCTCGGCTACAAGCCCAGGTTCAAGGGGGGTTATTTCCCGGTCCCCCCGACCGACCATTTCACCGACCTGCGGTCGGAGATGAGCCGGGCGCTGATCAGGGCCGGTATCACCGTCGAGATGCAGCATCACGAGGTGGGGACCGCCGGGCAGGCGGAGATTGACATTCGCTACGACACCCTGCTGCGGACCGCCG…
	FC2	Chamaebatia foliolosa	AY644874.1	CA, USA	TCTCGCGACCCGCGCAACACCGCGAAGAAGGCCGAGGCCTACCTGCGGGGTACAGGTTTCGCGGACACCGCCTACTTCGGCCCGGAGGCCGAATTCTACATATTCGACGACGTCCGCTACGA--CTACAATCCATACGGTTCCCTGCACGCCGTGGACTCCATCGAGGCAGCCTGGAACACCGCCCGCAAGGAGGAGGGCGGAAACCTCGGCTACAAGCCCAGGTTCAAGGGGGGTTATTTCCCGGTCCCCCCGACCGACCATTTCACCGACCTGCGGTCGGAGATGAGCCGGGCGCTGATCAGGGCCGGTATCACCGTCGAGATGCAGCATCACGAGGTGGGGACCGCCGGGCAGGCGGAGATTGACATTCGCTACGACACCCTGCTGCGGACCGCCG…
	EL1	Cercocarpus ledifolius	AY644875.1	CA, USA	TCTCGCGACCCGCGCAACACCGCGAAGAAGGCCGAGGCCTACCTGCGGGGTACAGGTTTCGCGGACACCGCCTACTTCGGCCCGGAGGCCGAATTCTACATATTCGACGACGTCCGCTACGA--CTACAATCCATACGGTTCCCTGCACGCCGTGGACTCCATCGAGGCGGCCTGGAACACCGCCCGCAAGGAGGAGGGCGGAAACCTCGGCTACAAGCCCAGGTTCAAGGGGGGTTATTTCCCGGTCCCCCCGACCGACCATTTCACCGACCTGCGGTCGGAGATGAGCCGGGCGCTGATCAGGGCCGGTATCACCGTCGAGATGCAGCATCACGAGGTGGGGACCGCCGGGCAGGCGGAGATTGACATTCGCTACGACACCCTGCTGCGGACCGCCG…
	EL2	Cercocarpus ledifolius	AY644876.1	CA, USA	TCTCGCGACCCGCGCAACACCGCGAAGAAGGCCGAGGCCTACCTGCGGGGTACAGGTTTCGCGGACACCGCCTACTTCGGCCCGGAGGCCGAATTCTACATATTCGACGACGTCCGCTACGA--CTACAATCCATACGGTTCCCTGCACGCCGTGGACTCCATCGAGGCGGCCTGGAACACCGCCCGCAAGGAGGAGGGCGGAAACCTCGGCTACAAGCCCAGGTTCAAGGGGGGTTATTTCCCGGTCCCCCCGACCGACCATTTCACCGACCTGCGGTCGGAGATGAGCCGGGCGCTGATCAGGGCCGGTATCACCGTCGAGATGCAGCATCACGAGGTGGGGACCGCCGGGCAGGCGGAGATTGACATTCGCTACGACACCCTGCTGCGGACCGCCG…
	EL3	Purshia tridentata	AY644877.1	CA, USA	TCTCGCGACCCGCGCAACACCGCGAAGAAGGCCGAGGCCTACCTGCGGGGTACAGGTTTCGCGGACACCGCCTACTTCGGCCCGGAGGCCGAATTCTACATATTCGACGACGTCCGCTACGA--CTACAATCCATACGGTTCCCTGCACGCCGTGGACTCCATCGAGGCGGCCTGGAACACCGCCCGCAAGGAGGAGGGCGGAAACCTCGGCTACAAGCCCAGGTTCAAGGGGGGTTATTTCCCGGTCCCCCCGACCGACCATTTCACCGACCTGCGGTCGGAGATGAGCCGGGCGCTGATCAGGGCCGGTATCACCGTCGAGATGCAGCATCACGAGGTGGGGACCGCCGGGCAGGCGGAGATTGACATTCGCTACGACACCCTGCTGCGGACCGCCG…
	TK1	Purshia tridentata	AY644878.1	CA, USA	TCTCGCGACCCGCGCAACACCGCGAAGAAGGCCGAGGCCTACCTGCGGGGTACAGGTTTCGCGGACACCGCCTACTTCGGCCCGGAGGCCGAATTCTACATATTCGACGACGTCCGCTACGA--CTACAATCCATACGGTTCCCTGCACGCCGTGGACTCCATCGAGGCGGCCTGGAACACCGCCCGCAAGGAGGAGGGCGGAAACCTCGGCTACAAGCCCAGGTTCAAGGGGGGTTATTTCCCGGTCCCCCCGACCGACCATTTCACCGACCTGCGGTCGAAGATGAGCCGGGCGCTGATCAGGGCCGGTATCACCGTCGAGATGCAGCATCACGAGGTGGGGACCGCCGGGCAGGCGGAGATTGACATTCGCTACGACACCCTGCTGCGGACCGCCA…
	TK2	Purshia tridentata	AY644879.1	CA, USA	TCTCGCGACCCGCGCAACACCGCGAAGAAGGCCGAGGCCTACCTGCGGGGTACAGGTTTCGCGGACACCGCCTACTTCGGCCCGGAGGCCGAATTCTACATATTCGACGACGTCCGCTACGA--CTACAATCCATACGGTTCCCTGCACGCCGTGGACTCCATCGAGGCGGCCTGGAACACCGCCCGCAAGGAGGAGGGCGGAAACCTCGGCTACAAGCCCAGGTTCAAGGGGGGTTATTTCCCGGTCCCCCCGACCGACCATTTCACCGACCTGCGGTCGGAGATGAGCCGGGCGCTGATCAGGGCCGGTATCACCGTCGAGATGCAGCATCACGAGGTGGGGACCGCCGGGCAGGCGGAGATTGACATTCGCTACGACACCCTGCTGCGGACCGCCG…
	BF1	Purshia tridentata	AY644880.1	CA, USA	TCTCGCGACCCGCGCAACACCGCGAAGAAGGCCGAGTCCTACCTGCGGGGTACAGGTTTCGCGGACACCGCCTACTTCGGCCCGGAGGCCGAATTCTACATATTCGACGACGTCCGCTACGA--CTACAATCCATACGGTTCCCTGCACGCCGTGGACTCCATCGAGGCGGCCTGGAACACCGCCCGCAAGGAGGAGGGCGGAAACCTCGGCTACAAGCCCAGGTTCAAGGGGGGTTATTTCCCGGTCCCCCCGACCGACCATTTCACCGACCTGCGGTCGGAGATGAGCCGGGCGCTGATCAGGGCCGGTATCACCGTCGAGATGCAGCATCACGAGGTGGGGACCGCCGGGCAGGCGGAGATTGACATTCGCTACGACACCCTGCTGCGGACCGCCG…
	BF2	Purshia tridentata	AY644881.1	CA, USA	TCTCGCGACCCGCGCAACACCGCGAAGAAGGCCGAGTCCTACCTGCGGGGTACAGGTTTCGCGGACACCGCCTACTTCGGCCCGGAGGCCGAATTCTACATATTCGACGACGTCCGCTACGA--CTACAATCCATACGGTTCCCTGCACGCCGTGGACTCCATCGAGGCGGCCTGGAACACCGCCCGCAAGGAGGAGGGCGGAAACCTCGGCTACAAGCCCAGGTTCAAGGGGGGTTATTTCCCGGTCCCCCCGACCGACCATTTCACCGACCTGCGGTCGGAGATGAGCCGGGCGCTGATCAGGGCCGGTATCACCGTCGAGATGCAGCATCACGAGGTGGGGACCGCCGGGCAGGCGGAGATTGACATTCGCTACGACACCCTGCTGCGGACCGCCG…
	SM1	Ceanothus cuneatus	AY644882.1	CA, USA	TCTCGCGACCCGCGCAACACCGCGAAGAAGGCCGAGTCCTACCTGCGGGGTACAGGTTTCGCGGACACCGCCTACTTCGGCCCGGAGGCCGAATTCTACATATTCGACGACGTCCGCTACGA--CTACAATCCATACGGTTCCCTGCACGCCGTGGACTCCATCGAGGCGGCCTGGAACACCGCCCGCAAGGAGGAGGGCGGAAACCTCGGCTACAAGCCCAGGTTCAAGGGGGGTTATTTCCCGGTCCCCCCGACCGACCATTTCACCGACCTGCGGTCGGAGATGAGCCGGGCGCTGATCAGGGCCGGTATCACCGTCGAGATGCAGCATCACGAGGTGGGGACCGCCGGGCAGGCGGAGATTGACATTCGCTACGACACCCTGCTGCGGACCGCCG…
	HV1	Ceanothus cuneatus	AY644883.1	CA, USA	TCTCGCGACCCGCGCAACACCGCGAAGAAGGCCGAGTCCTACCTGCGGGGTACAGGTTTCGCGGACACCGCCTACTTCGGCCCGGAGGCCGAATTCTACATATTCGACGACGTCCGCTACGA--CTACAATCCATACGGTTCCCTGCACGCCGTGGACTCCATCGAGGCGGCCTGGAACACCGCCCGCAAGGAGGAGGGCGGAAACCTCGGCTACAAGCCCAGGTTCAAGGGGGGTTATTTCCCGGTCCCCCCGACCGACCATTTCACCGACCTGCGGTCGGAGATGAGCCGGGCGCTGATCAGGGCCGGTATCACCGTCGAGATGCAGCATCACGAGGTGGGGACCGCCGGGCAGGCGGAGATTGACATTCGCTACGACACCCTACTGCGGACCGCCG…
	HV2	Ceanothus cuneatus	AY644884.1	CA, USA	TCTCGCGACCCGCGCAACACCGCGAAGAAGGCCGAGTCCTACCTGCGGGGTACAGGTTTCGCGGACACCGCCTACTTCGGCCCGGAGGCCGAATTCTACATATTCGACGACGTCCGCTACGA--CTACAATCCATACGGTTCCCTGCACGCCGTGGACTCCATCGAGGCGGCCTGGAACACCGCCCGCAAGGAGGAGGGCGGAAACCTCGGCTACAAGCCCAGGTTCAAGGGGGGTTATTTCCCGGTCCCCCCGACCGACCATTTCACCGACCTGCGGTCGGAGATGAGCCGGGCGCTGATCAGGGCCGGTATCACCGTCGAGATGCAGCATCACGAGGTGGGGACCGCCGGGCAGGCGGAGATTGACATTCGCTACGACACCCTGCTGCGGACCGCCG…
	HG1	Ceanothus integerrimus	AY644885.1	CA, USA	TCTCGCGACCCGCGCAACACCGCGAAGAAGGCCGAGTCCTACCTGCGGGGTACAGGTTTCGCGGACACCGCCTACTTCGGCCCGGAGGCCGAATTCTACATATTCGACGACGTCCGCTACGA--CTACAATCCATACGGTTCCCTGCACGCCGTGGACTCCATCGAGGCGGCCTGGAACACCGCCCGCAAGGAGGAGGGCGGAAACCTCGGCTACAAGCCCAGGTTCAAGGGGGGTTATTTCCCGGTCCCCCCGACCGACCATTTCACCGACCTGCGGTCGGAGATGAGCCGGGCGCTGATCAGGGCCGGTATCACCGTCGAGATGCAGCATCACGAGGTGGGGACCGCCGGGCAGGCGGAGATTGACATTCGCTACGACACCCTGCTGCGGACCGCCG…
	HG2	Ceanothus integerrimus	AY644886.1	CA, USA	TCTCGCGACCCGCGCAACACCGCGAAGAAGGCCGAGTCCTACCTGCGGGGTACAGGTTTCGCGGACACCGCCTACTTCGGCCCGGAGGCCGAATTCTACATATTCGACGACGTCCGCTACGA--CTACAATCCATACGGTTCCCTGCACGCCGTGGACTCCATCGAGGCGGCCTGGAACACCGCCCGCAAGGAGGAGGGCGGAAACCTCGGCTACAAGCCCAGGTTCAAGGGGGGTTATTTCCCGGTCCCCCCGACCGACCATTTCACCGACCTGCGGTCGGAGATGAGCCGGGCACTGATCAGGGCCGGTATCACCGTCGAGATGCAGCATCACGAGGTGGGGACCGCCGGGCAGGCGGAGATTGACATTCGCTACGACACCCTGCTGCGGACCGCCG…
	HG3	Cercocarpus betuloides	AY644887.1	CA, USA	TCTCGCGACCCGCGCAACACCGCGAAGAAGGCCGAGTCCTACCTGCGGGGTACAGGTTTCGCGGACACCGCCTACTTCGGCCCGGAGGCCGAATTCTACATATTCGACGACGTCCGCTACGA--CTACAATCCATACGGTTCCCTGCACGCCGTGGACTCCATCGAGGCGGCCTGGAACACCGCCCGCAAGGAGGAGGGCGGAAACCTCGGCTACAAGCCCAGGTTCAAGGGGGGTTATTTCCCGGTCCCCCCGACCGACCATTTCACCGACCTGCGGTCGGAGATGAGCCGGGCGCTGATCAGGGCCGGTATCACCGTCGAGATGCAGCATCACGAGGTGGGGACCGCCGGGCAGGCGGAGATTGACATTCGCTACGACACCCTACTGCGGACCGCCA…
	HG4	Ceanothus integerrimus	AY644888.1	CA, USA	TCTCGCGACCCGCGCAACACCGCGAAGAAGGCCGAGTCCTACCTGCGGGGTACAGGTTTCGCGGACACCGCCTACTTCGGCCCGGAGGCCGAATTCTACATATTCGACGACGTCCGCTACGA--CTACAATCCATACGGTTCCCTGCACGCCGTGGACTCCATCGAGGCGGCCTGGAACACCGCCCGCAAGGAGGAGGGCGGAAACCTCGGCTACAAGCCCAGGTTCAAGGGGGGTTATTTCCCGGTCCCCCCGACCGACCATTTCACCGACCTGCGGTCGGAGATGAGCCGGGCGCTGATCAGGGCCGGTATCACCGTCGAGATGCAGCATCACGAGGTGGGGACCGCCGGGCAGGCGGAGATTGACATTCGCTACGACACCCTACTGCGGACCGCCA…
	MC1	Purshia tridentata	AY644889.1	CA, USA	TCTCGCGACCCGCGCAACACCGCGAAGAAGGCCGAGGCCTACCTGCGGGGTACAGGTTTCGCGGACACCGCCTACTTCGGCCCGGAGGCCGAATTCTACATATTCGACGACGTCCGCTACGA--CTACAATCCATACGGTTCCCTGCACGCCGTGGACTCCATCGAGGCGGCCTGGAACACCGCCCGCAAGGAGGAGGGCGGAAACCTCGGCTACAAGCCCAGGTTCAAGGGGGGTTATTTCCCGGTCCCCCCGACCGACCATTTCACCGACCTGCGGTCGGAGATGAGCCGGGCGCTGATCAGGGCCGGTATCACCGTCGAGATGCAGCATCACGAGGTGGGGACCGCCGGGCAGGCGGAGATTGACATTCGCTACGACACCCTGCTGCGGACCGCCA…
	MC2	Purshia tridentata	AY644890.1	CA, USA	TCTCGCGACCCGCGCAACACCGCGAAGAAGGCCGAGGCCTACCTGCGGGGTACAGGTTTCGCGGACACCGCCTACTTCGGCCCGGAGGCCGAATTCTACATATTCGACGACGTCCGCTACGA--CTACAATCCATACGGTTCCCTGCACGCCGTGGACTCCATCGAGGCGGCCTGGAACACCGCCCGCAAGGAGGAGGGCGGAAACCTCGGCTACAAGCCCAGGTTCAAGGGGGGTTATTTCCCGGTCCCCCCGACCGACCATTTCACCGACCTGCGGTCGGAGATGAGCCGGGCGCTGATCAGGGCCGGTATCACCGTCGAGATGCAGCATCACGAGGTGGGGACCGCCGGGCAGGCGGAGATTGACATTCGCTACGACACCCTGCTGCGGACCGCCG…
	MC3	Purshia tridentata	AY644891.1	CA, USA	TCTCGCGACCCGCGCAACACCGCGAAGAAGGCCGAGGCCTACCTGCGGGGTACAGGTTTCGCGGACACCGCCTACTTCGGCCCGGAGGCCGAATTCTACATATTCGACGACGTCCGCTACGA--CTACAATCCATACGGTTCCCTGCACGCCGTGGACTCCATCGAGGCGGCCTGGAACACCGCCCGCAAGGAGGAGGGCGGAAACCTCGGCTACAAGCCCAGGTTCAAGGGGGGTTATTTCCCGGTCCCCCCGACCGACCATTTCACCGACCTGCGGTCGGAGATGAGCCGGGCGCTGATCAGGGCCGGTATCACCGTCGAGATGCAGCATCACGAGGTGGGGACCGCCGGGCAGGCGGAGATTGACATTCGCTACGACACCCTGCTGCGGACCGCCG…
	LP1	Cercocarpus betuloides	AY644892.1	CA, USA	-----------GCGCAACACCGCGAAGAAGGCCGAGTCCTACCTGCGGGGTACAGGTTTCGCGGACACCGCCTACTTCGGCCCGGAGGCCGAATTCTACATATTCGACGACGTCCGCTACGA--CTACAATCCATACGGTTCCCTGCACGCCGTGGACTCCATCGAGGCGGCCTGGAACACCGCCCGCAAGGAGGAGGGCGGAAACCTCGGCTACAAGCCCAGGTTCAAGGGGGGTTATTTCCCGGTCCCCCCGA
	PM1	Cercocarpus betuloides	AY644893.1	CA, USA	-----------GCGCAACACCGCGAAGAAGGCCGAGTCCTACCTGCGGGGTACAGGTTTCGCGGACACCGCCTACTTCGGCCCGGAGGCCGAATTCTACATATTCGACGACGTCCGTTACGA--CTACAATCCATACGGTTCCCTGCATGCCGTGGACTCCATCGAGGCGGCTTGGAACACCGCCCGCAAGGAGGAGGGCGGAAACCTCGGCTACAAGCCCAGGTTCAAGGGGGGTTATTTCCCGGTCCCCCCGA
	VM1	Datisca glomerata	AY644894.1	CA, USA	TCTCGCGACCCGCGCAACACCGCGAAGAAGGCCGAGTCCTACCTGCGGGGTACAGGTTTCGCGGACACCGCCTACTTCGGCCCGGAGGCCGAATTCTACATATTCGACGACGTCCGCTACGA--CTACAATCCATACGGTTCCCTGCACGCCGTGGACTCCATCGAGGCGGCCTGGAACACCGCCCGCAAGGAGGAGGGCGGAAACCTCGGCTACAAGCCCAGGTTCAAGGGGGGTTATTTCCCGGTCCCCCCGACCGACCATTTCACCGACCTGCGGTCGGAGATGAGCCGGGCGCTGATCAGGGCCGGTATCACCGTCGAGATGCAGCATCACGAGGTGGGGACCGCCGGGCAGGCGGAGATTGACATTCGCTACGACACCCTGCTGCGGACCGCCG…
	VM2	Datisca glomerata	AY644895.1	CA, USA	------------------------AAGAAGGCCGAGTCCTACCTGCGGGGTACAGGTTTCGCGGACACCGCCTACTTCGGCCCGGAGGCCGAATTCTACATATTCGACGACGTCCGCTACGA--CTACAATCCATACGGTTCCCTGCACGCCGTGGACTCCATCGAGGCGGCCTGGAACACCGCCCGCAAGGAGGAGGGCGGAAACCTCGGCTACAAGCCCAGGTTCAAGGGGGGTTATTTCCCGGTCCCCCCGA
	VM3	Datisca glomerata	AY644896.1	CA, USA	TCTCGCGACCCGCGCAACACCGCGAAGAAGGCCGAGTCCTACCTGCGGGGTACAGGTTTCGCGGACACCGCCTACTTCGGCCCGGAGGCCGAATTCTACATATTCGACGACGTCCGCTACGA--CTACAATCCATACGGTTCCCTGCACGCCGTGGACTCCATCGAGGCGGCCTGGAACACCGCCCGCAAGGAGGAGGGCGGAAACCTCGGCTACAAGCCCAGGTTCAAGGGGGGTTATTTCCCGGTCCCCCCGACCGACCATTTCACCGACCTGCGGTCGGAGATGAGCCGGGCACTGATCAGGGCCGGTATCACCGTCGAGATGCAGCATCACGAGGTGGGGACCGCCGGGCAGGCGGAGATTGACATTCGCTACGACACCCTGCTGCGGACCGCCG…
	VM4	Datisca glomerata	AY644897.1	CA, USA	---CGCGACC-GCGCAACACCGCGAAGAAGGCCGAGTCCTACCTGCGGGGTACAGGTTTCGCGGACACCGCCTACTTCGGCCCGGAGGCCGAATTCTACATATTCGACGACGTCCGCTACGA--CTACAATCCATACGGTTCCCTGCACGCCGTGGACTCCATCGAGGCGGCCTGGAACACCGCCCGCAAGGAGGAGGGCGGAAACCTCGGCTACAAGCCCAGGTTCAAGGGGGGTTATTTCCCGGTCCCCCCGA
	VM5	Alnus rhombifolia	AY644902.1	CA, USA	TCCCGGGACCCGCGGAACATCGCCAAGAAGGCGGAGACCTACCTGCGTGGTACCGGCATCGCCGACACGGCCTATTTCGGGCCCGAGGCTGAGTTCTACATCTTCGACGACGTCCGCTATGA--CTACAACCCCTACGGGTCGATGCACCAGGTCGACTCGGTCGAGGCCGCCTGGAACACCTCCCGAAAGGAAGAGGGCGGCAACCTCGGCTACAAGCCCCGCTTCAAGGGCGGCTACTTCCCGGTCCCGCCGACCGATCACTTCACGGACCTCCGCTCGGAGATGACGCGGGTCCTCTACGAGACCGGCATCACCGTCGAGATGCAGCACCATGAGGTCGGCACCGCCGGGCAGGCGGAGATCGACATCCGCTACGACACGCTGTTGAAGACCGCGG…
	NV1	Datisca glomerata	AY644898.1	CA, USA	TCTCGCGACCCGCGCAACACCGCGAAGAAGGCCGAGTCCTACCTGCGGGGTACAGGTTTCGCGGACACCGCCTACTTCGGCCCGGAGGCCGAATTCTACATATTCGACGACGTCCGCTACGA--CTACAATCCATACGGTTCCCTGCACGCCGTGGACTCCATCGAGGCGGCCTGGAACACCGCCCGCAAGGAGGAGGGCGGAAACCTCGGCTACAAGCCCAGGTTCAAGGGGGGTTATTTCCCGGTCCCCCCGACCGACCATTTCACCGACCTGCGGTCGGAGATGAGCCGGGCGCTGATCAGGGCCGGTATCACCGTCGAGATGCAGCATCACGAGGTGGGGACCGCCGGGCAGGCGGAGATTGACATTCGCTACGACACCCTACTGCGGACCGCCG…
	NV2	Datisca glomerata	AY644899.1	CA, USA	TCTCGCGACCCGCGCAACACCGCGAAGAAGGCCGAGTCCTACCTGCGGGGTACAGGTTTCGCGGACACCGCCTACTTCGGCCCGGAGGCCGAATTCTACATATTCGACGACGTCCGTTACGA--CTACAATCCATACGGTTCCCTGCATGCCGTGGACTCCATCGAGGCGGCTTGGAACACCGCCCGCAAGGAGGAGGGCGGAAACCTCGGCTACAAGCCCAGGTTCAAGGGGGGTTATTTCCCGGTCCCCCCGACCGACCATTTCACCGACCTGCGGTCGGAGATGAGCCGGGCGCTGATCAGAGCCGGTATCACCGTCGAGATGCAGCATCACGAGGTGGGGACCGCCGGGCAGGCGGAGATTGACATTCGCTACGACACCCTGCTGCGGACCGCCG…
	NV3	Datisca glomerata	AY644900.1	CA, USA	TCTCGCGACCCGCGCAACACCGCGAAGAAGGCCGAGTCCTACCTGCGGGGTACAGGTTTCGCGGACACCGCCTACTTCGGCCCGGAGGCCGAATTCTACATATTCGACGACGTCCGCTACGA--CTACAATCCATACGGTTCCCTGCACGCCGTGGACTCCATCGAGGCGGCCTGGAACACCGCCCGCAAGGAGGAGGGCGGAAACCTCGGCTACAAGCCCAGGTTCAAGGGGGGTTATTTCCCGGTCCCCCCGACCGACCATTTCACCGACCTGCGGTCGGAGATGAGCCGGGCGCTGATCAGGGCCGGTATCACCGTCGAGATGCAGCATCACGAGGTGGGGACCGCCGGGCAGGCGGAGATTGACATTCGCTACGACACCCTGCTGCGGACCGCCG…
	NF1	Datisca glomerata	AY644901.1	CA, USA	TCTCGCGACCCGCGCAACACCGCGAAGAAGGCCGAGGCCTACCTGCGGGGTACAGGTTTCGCGGACACCGCCTACTTCGGCCCGGAGGCCGAATTCTACATATTCGACGACGTCCGCTACGA--CTACAATCCATACGGTTCCCTGCACGCCGTGGACTCCATCGAGGCGGCCTGGAACACCGCCCGCAAGGAGGAGGGCGGAAACCTCGGCTACAAGCCCAGGTTCAAGGGGGGTTATTTCCCGGTCCCCCCGACCGACCATTTCACCGACCTGCGGTCGGAGATGAGCCGGGCGCTGATCAGGGCCGGTATCACCGTCGAGATGCAGCATCACGAGGTGGGGACCGCCGGGCAGGCGGAGATTGACATTCGCTACGACACCCTGCTGCGGACCGCCG…
	NF2	Alnus rhombifolia	AY644903.1	CA, USA	TCCCGGGACCCGCGGAACATCGCCAAGAAGGCGGAGACGTACCTGCGGGGTACCGGAATCGCCGACACCGCCTATTTCGGGCCCGAGGCGGAGTTCTACATCTTCGACGACGTCCGCTATGA--CTACAACCCCTACGGGTCGATGCACCAGGTCGACTCGGTCGAGGCCGCCTGGAACACCGCCCGGAAGGAAGAGGGCGGCAATCTCGGCTACAAGCCCCGTTTCAAGGGCGGCTACTTCCCGGTTCCGCCGACCGACCACTTCACCGACCTCCGCTCAGAGATGACCCGGGTCCTCTACGAGACCGGTATCACCGTCGAGATGCAGCACCATGAGGTCGGCACCGCCGGGCAGGCGGAGATCGACATCCGCTACGACACGCTGTTGAAGACCGCGG…
	MF1	Myrica hartwegii	AY644904.1	CA, USA	TCTCGGGACCCGCGGAACATCGCCAAGAAGGCGGAGACGTACCTGCGTGGTACCGGCATCGCCGACACGGCCTATTTTGGGCCCGAGGCCGAGTTCTACATCTTCGACGACGTCCGCTATGA--CTACAACCCCTACGGGTCGATGCACCAGGTCGACTCGGTCGAGGCCGCCTGGAACACCGCCCGAAAGGAAGAGGGCGGCAACCTCGGCTACAAGCCCCGCTTCAAGGGCGGCTACTTCCCGGTCCCGCCGACCGATCACTTCACGGACCTCCGCTCGGAGATGACGCGGGTCCTCTACGAGACCGGCATCACCGTCGAGATGCAGCACCATGAGGTTGGCACCGCCGGGCAGGCGGAGATCGACATCCGCTACGACACGCTGTTGAAGACCGCGG…
	MF2	Alnus rhombifolia	AY644905.1	CA, USA	TCTCGCGACCCGCGGAACATCGCCAAGAAGGCGGAGACATATCTGCGGGGTACCGGCATCGCCGACACCGCCTACTTCGGACCGGAGGCGGAGTTCTACATCTTCGACGACGTCCGGTACGA--CTACAACCCGTACGGGTCGATGCACCAGGTCGACTCGGTCGAGGCCGCCTGGAACACCGCCCGCAAGGAAGAGGGCGGCAATCTCGGTTACAAGCCGAGGTTCAAGGGCGGCTACTTCCCGGTTCCGCCGACCGACCACTTCACCGACCTCCGCTCGGAGATGACCCGGGTCCTCTACGAGACCGGTATCACCGTCGAGATGCAGCACCACGAGGTCGGCACCGCCGGGCAGGCGGAGATCGACATCCGCTACGACACGCTGCTGAAGACCGCGG…
	MF3	Alnus rhombifolia	AY644906.1	CA, USA	-----------GCGGAACATCGCGAAGAAGGCGGAGACCTATCTGCGGGGTACCGGAATCGCCGACACCGCCAATTTCGGACCCGAGGCGGAGTTCTACATCTTCGACGACGTCCGCTACGA--CTACAACCCCTACGGGTCGATGCACCAGGTCGACTCGGTCGAGGCCGCCTGGAACACCGCCCGGAAGGAAGAGGGCGGCAATCTCGGCTACAAGCCTCGGTTCAAGGGCGGCTACTTCCCGGTTCCGCCGA
	CW1	Alnus rhombifolia	AY644907.1	CA, USA	-------------------TCGCCAAGAAGGCGGAGACGTACCTGCGGGGTACCGGAATCGCCGACACCGCCTATTTCGGACCCGAGGCGGAGTTCTACATCTTCGACGACGTCCGCTATGA--CTACAACCCCTACGGGTCGATGCACCAGGTCGACTCGGTCGAGGCCGCCTGGAACACCGCCCGGAAGGAAGAGGGCGGCAATCTCGGCTACAAGCCTCGGTTCAAGGGCGGCTACTTCCCGGTTCCGCCGA
2062604	Cercmon.MM1	Cercocarpus montanus	KU981266	AZ, USA	TCTCGCGACCCGCGCAACACCGCGAAGAAGGCCGAGGCCTACCTGCGGGGTACAGGTTTCGCGGACACCGCCTACTTCGGCCCGGAGGCCGAATTCTACATATTCGACGACGTCCGTTACGA--CTACAATCCATACGGTTCCCTGCACGCCGTGGACTCCATCGAGGCGGCCTGGAACACCGCCCGCAAGGAGGAGGGCGGAAACCTCGGCTACAAGCCCAGGTTCAAGGGGGGTTATTTCCCGGTCCCCCCGACCGACCATTTCACCGACCTGCGGTCGGAGATGAGCCGGGCGCTGATCAGAGCCGGTATCACCGTCGAGATGCAGCATCACGAGGTGGGGACCGCCGGGCAGGCGGAGATTGACATTCGCTACGACACCCTGCTGCGGACCGCCG…	32.91 N 108.22 W
2062605	Cercmon.TSP1	Cercocarpus montanus	KU981267	NM, USA	TCTCGCGACCCGCGCAACACCGCGAAGAAGGCCGAGTCCTACCTGCGGGGTACAGGTTTCGCGGACACCGCCTACTTCGGCCCGGAGGCCGAATTCTACATATTCGACGACGTCCGCTACGA--CTACAATCCATACGGTTCCCTGCACGCCGTGGACTCCATCGAGGCGGCCTGGAACACCGCCCGCAAGGAGGAGGGCGGAAACCTCGGCTACAAGCCCAGGTTCAAGGGGGGTTATTTCCCGGTCCCCCCGACCGACCATTTCACCGACCTGCGGTCGGAGATGAGCCGGGCGCTGATCAGGGCCGGTATCACCGTCGAGATGCAGCATCACGAGGTGGGGACCGCCGGGCAGGCGGAGATTGACATTCGCTACGACACCCTGCTGCGGACCGCCG…	34.32 N 111.42 W
2091201	Purpli.MX1	Purshia plicata	KU981268	MX	TCTCGCGACCCGCGCAACACCGCGAAGAAGGCCGAGGCTTATCTGCGGGGTACAGGTTTCGCGGACACCGCCTACTTCGGCCCGGAGGCGGAGTTCTACATATTCGACGACGTCCGCTACGA--CTACAATCCATACGGTTCCCTGCACGCCGTGGACTCCATCGAGGCGGCCTGGAATACCGCCCGCAAGGAGGAGGGCGGAAATCTCGGCTACAAGCCCAGGTTCAAGGGGGGGTATTTCCCGGTCCCCCCGACCGACCATTTCACCGACCTGCGGTCGGAGATGACCCGGGCACTGATCAGGGCCGGTATCACCGTCGAGATGCAGCACCACGAGGTGGGGACCGCCGGGCAGGCGGAGATCGACATTCGCTACGACACCCTGCTGCGGACCGCCG…	24.73 N 99.85 W
3041004	Ceancun.CA89	Ceanothus cuneatus	KU981269	CA, USA	TCTCGCGACCCGCGCAACACCGCGAAGAAGGCCGAGTCCTACCTGCGGGGTACAGGTTTCGCGGACACCGCCTACTTCGGCCCGGAGGCCGAATTCTACATATTCGACGACGTCCGCTACGA--CTACAATCCATACGGTTCCCTGCACGCCGTGGACTCCATCGAGGCGGCCTGGAACACCGCCCGCAAGGAGGAGGGCGGAAACCTCGGCTACAAGCCCAGGTTCAAGGGGGGTTATTTCCCGGTCCCCCCGACCGACCATTTCACCGACCTGCGGTCGGAGATGAGCCGGGCACTGATCAGGGCCGGTATCACCGTCGAGATGCAGCATCACGAGGTGGGGACCGCCGGGCAGGCGGAGATTGACATTCGCTACGACACCCTGCTGCGGACCGCCG…	41.07 N 121.64 W
3041005	Purtri.CA299	Purshia tridentata	KU981270	CA, USA	TCTCGCGACCCGCGCAACACCGCGAAGAAGGCCGAGGCCTACCTGCGGGGTACAGGTTTTGCGGACACCGCCTACTTCGGCCCGGAGGCCGAGTTCTACATATTCGACGACGTCCGCTACGA--CTACAATCCATATGGTTCCCTGCACGCCGTGGACTCCATCGAGGCGGCCTGGAACACCGCCCGCAAGGAGGAGGGTGGAAACCTCGGCTACAAGCCCAGGTTCAAGGGGGGTTATTTCCCCGTCCCCCCGACCGACCATTTCACCGACCTGCGGTCGGAGATGACCCGGGCACTGATCAGGGCCGGTATCACCGTCGAGATGCAGCACCACGAGGTGGGGACCGCCGGGCAGGCGGAGATTGACATTCGCTACGACACCCTGCTGCGGACCGCCG…	41.36 N 120.95 W
3041101	Cercled.CA299	Cercocarpus ledifolius	KU981271	CA, USA	TCTCGCGACCCGCGCAACACCGCGAAGAAGGCCGAGGCCTACCTGCGGGGTACAGGTTTCGCGGACACCGCCTACTTCGGCCCGGAGGCCGAATTCTACATATTCGACGACGTCCGTTACGA--CTACAATCCATACGGTTCCCTGCACGCCGTGGACTCCATCGAGGCGGCCTGGAACACCGCCCGCAAGGAGGAGGGCGGAAACCTCGGCTACAAGCCCAGGTTCAAGGGGGGTTATTTCCCGGTCCCCCCGACCGACCATTTCACCGACCTGCGGTCGGAGATGAGCCGGGCGCTGATCAGAGCCGGTATCACCGTCGAGATGCAGCATCACGAGGTGGGGACCGCCGGGCAGGCGGAGATTGACATTCGCTACGACACCCTGCTGCGGACCGCCG…	41.36 N 120.95 W
3051901	Cercint.FG1	Cercocarpus intricatus	KU981272	UT, USA	TCTCGCGACC-GCGCAACACCGCGAAGAAGGCCGAGGCCTACCTACGGGGTACAGGTTTCGCGGACACCGCCTACTTCGGCCCGGAGGCCGAATTCTACATATTCGACGACGTCCGCTACGA--CTACAATCCATACGGTTCCCTGCACGCCGTGGACTCCATCGAGGCGGCCTGGAACACCGCCCGCAAGGAGGAGGGCGGAAACCTCGGCTACAAGCCCAGGTTCAAGGGGGGTTATTTCCCGGTCCCCCCGACCGACCATTTCACCGACCTGCGGTCGGAGATGACCCGGGCGCTGATCAGGGCCGGTATCACCGTCGAGATGCAGCATCACGAGGTGGGGACCGCCGGGCAGGCAGAGATTGACATTCGCTACGACACCCTGCTGCGGACCGCCG…	40.51 N 109.57 W
3052101	Cercmon.B1	Cercocarpus montanus	KU981273	UT, USA	TCTCGCGACCCGCGCAACACCGCGAAGAAGGCCGAGGCCTACCTGCGGGGTACAGGTTTCGCGGACACCGCCTACTTCGGCCCGGAGGCCGAATTCTACATATTCGACGACGTCCGTTACGA--CTACAATCCATACGGTTCCCTGCACGCCGTGGACTCCATCGAGGCGGCCTGGAACACCGCCCGCAAGGAGGAGGGCGGAAACCTCGGCTACAAGCCCAGGTTCAAGGGGGGTTATTTCCCGGTCCCCCCGACCGACCATTTCACCGACCTGCGGTCGGAGATGAGCCGGGCGCTGATCAGAGCCGGTATCACCGTCGAGATGCAGCATCACGAGGTGGGGACCGCCGGGCAGGCGGAGATTGACATTCGCTACGACACCCTGCTGCGGACCGCCG…	38.26 N 112.49 W
3052102	Cercled.B1	Cercocarpus ledifolius	KU981274	UT, USA	TCTCGCGACC-GCGCA-CACCGCGA--GAGGCCGAGGCCTACCTGCGGGGTACAGGTTTCGCGGACACCGCCTACTTCGGCCCGGAGGCCGAATTCTACATATTCGACGACGTCCGTTACGA--CTACAATCCATACGGTTCCCTGCACGCCGTGGACTCCATCGAGGCGGCCTGGAACACCGCCCGCAAGGAGGAGGGCGGAAACCTCGGCTACAAGCCCAGGTTCAAGGGGGGTTATTTTCCGGTCCCCCCGACCGACCATTTCACCGACCTGCGGTCGGAGATGAGCCGGGCGCTGATCAGAGCCGGTATCACCGTCGAGATGCAGCATCACGAGGTGGGGACCGCCGGGCAGGCAGAGATTGACATTCGCTACGACACCCTGCTGCGGACCGCCA…	38.27 N 112.46 W
3052103	Purtri.CC1	Purshia tridentata	KU981275	UT, USA	-----------GCGCAACACCGCGAAGAAGGCCGAGGCCTACCTACGGGGTACAGGTTTCGCGGACACCGCCTACTTCGGCCCGGAGGCCGAATTCTACATATTCGACGACGTCCGCTACGA--CTACAATCCATACGGTTCCCTGCACGCCGTGGACTCCATCGAGGCGGCCTGGAACACCGCCCGCAAGGAGGAGGGCGGAAACCTCGGCTACAAGCCCAGGTTCAAGGGGGGTTATTTCCCGGTCCCCCCGA	37.78 N 112.33 W
3052104	Purtri.CC2	Purshia tridentata	KU981276	UT, USA	-----------GCGCAACACCGCGAAGAAGGCCGAGGCCTACCTGCGGGGTACAGGTTTCGCGGACACCGCCTACTTCGGCCCGGAGGCCGAATTCTACATATTCGACGACGTCCGCTACGA--CTACAATCCATACGGTTCCCTGCACGCCGTGGACTCCATCGAGGCGGCCTGGAACACCGCCCGCAAGGAGGAGGGCGGAAACCTCGGCTACAAGCCCAGGTTCAAGGGGGGTTATTTCCCGGTCCCCCCGA	37.78 N 112.33 W
3052105	Cercled.CC1	Cercocarpus ledifolius	KU981277	UT, USA	TCTCGCGACCCGCGCAACACCGCGAAGAAGGCCGAGGCCTACCTGCGGGGTACAGGTTTCGCGGACACCGCCTACTTCGGCCCGGAGGCCGAATTCTACATATTCGACGACGTCCGCTACGA--CTACAATCCATACGGTTCCCTGCACGCCGTGGACTCCATCGAGGCGGCCTGGAACACCGCCCGCAAGGAGGAGGGCGGAAACCTCGGCTACAAGCCCAGGTTCAAGGGGGGTTATTTCCCGGTCCCCCCGACCGACCATTTCACCGACCTGCGGTCGGAGATGACCCGGGCGCTGATCAGGGCCGGTATCACCGTCGAAATGCAGCATCACGAGGTGGGGACCGCCGGGCAGGCGGAGATTGACATTCGCTACGACACCCTGCTGCGGACCGCCG…	37.78 N 112.33 W
3052106	Cercled.CC2	Cercocarpus ledifolius	KU981278	UT, USA	TCTCGCGACCCGCGCAACACCGCGAAGAAGGCCGAGGCCTACCTGCGGGGTACAGGTTTCGCGGACACCGCCTACTTCGGCCCGGAGGCCGAATTCTACATATTCGACGACGTCCGCTACGA--CTACAATCCATACGGTTCCCTGCACGCCGTGGACTCCATCGAGGCGGCCTGGAACACCGCCCGCAAGGAGGAGGGCGGAAACCTCGGCTACAAGCCCAGGTTCAAGGGGGGTTATTTCCCGGTCCCCCCGACCGACCATTTCACCGACCTGCGGTCGGAGATGACCCGGGCGCTGATCAGGGCCGGTATCACCGTCGAGATGCAGCATCACGAGGTGGGGACCGCCGGGCAGGCGGAGATTGACATTCGCTACGACACCCTGCTGCGGACCGCCG…	37.78 N 112.33 W
3052301	Purstans.W1	Purshia stansburiana	KU981279	AZ, USA	TCTCGCGACCCGCGCAACACCGCGAAGAAGGCCGAGTCCTACCTGCGGGGTACAGGTTTCGCGGACACCGCCTACTTCGGCCCGGAGGCCGAATTCTACATATTCGACGACGTCCGCTACGA--CTACAATCCATACGGTTCCCTGCACGCCGTGGACTCCATCGAGGCGGCCTGGAACACCGCCCGCAAGGAGGAGGGCGGAAACCTCGGCTACAAGCCCAGGTTCAAGGGGGGTTATTTCCCGGTCCCCCCGACCGACCATTTCACCGACCTGCGGTCGGAGATGAGCCGGGCGCTGATCAGGGCCGGTATCACCGTCGAGATGCAGCATCACGAGGTGGGGACCGCCGGGCAGGCGGAGATTGACATTCGCTACGACACCCTGCTGCGGACCGCCG…	35.24 N 112.18 W
3052302	Purstans.W2	Purshia stansburiana	KU981280	AZ, USA	TCTCGCGACC-GCGCAACACCGCGAAGAAGGCCGAGTCCTACCTGCGGGGTACAGGTTTCGCGGACACCGCCTACTTCGGCCCGGAGGCCGAATTCTACATATTCGACGACGTCCGCTACGA--CTACAATCCATACGGTTCCCTGCACGCCGTGGACTCCATCGAGGCGGCCTGGAACACCGCCCGCAAGGAGGAGGGCGGAAACCTCGGCTACAAGCCCAGGTTCAAGGGGGGTTATTTCCCGGTCCCCCCGACCGACCATTTCACCGACCTGCGGTCGGAGATGAGCCGGGCGCTGATCAGGGCCGGTATCACCGTCGAGATGCAGCATCACGAGGTGGGGACCGCCGGGCAGGCGGAGATTGACATTCGCTACGACACCCTGCTGCGGACCGCCG…	35.24 N 112.18 W
3052303	Purstans.W3	Purshia stansburiana	KU981281	AZ, USA	-------ACCCGCGCAACACCGCGAGGAAGGCTGAGGCCTACCTGCGGGGCACCGGTTTCGCGGACACCGCCTACTTCGGCCCGGAGGCGGAGTTCTACATATTTGACGACGTACGCTACGA--CTACAATCCATATGGCTCCCTGCACGCTGTGGACTCCATCGAGGCGGCCTGGAACACCGCCCGTAAGGAGGAGGGTGGGAACCTCGGCTACAAGCCCAGGTTCAAGGGGGGTTATTTCCCGGTTCCGCCGA	35.12 N 112.26 W
3052304	Cercmon.PS1	Cercocarpus montanus	KU981282	AZ, USA	-----------------CACCGCGAAGAAGGCCGAGGCCTACCTGCGGGGTACAGGTTTCGCGGACACCGCCTACTTCGGCCCGGAGGCCGAATTCTACATATTCGACGACGTCCGTTACGA--CTACAATCCATACGGTTCCCTGCACGCCGTGGACTCCATCGAGGCGGCCTGGAACACCGCCCGCAAGGAGGAGGGCGGAAACCTCGGCTACAAGCCCAGGTTCAAGGGGGGTTATTTCCCGGTCCCCCCAA	35.12 N 112.26 W
3052305	Cercmon.PS2	Cercocarpus montanus	KU981283	AZ, USA	TCTCGCGACCCGCGCAACACCGCGAAGAAGGCCGAGGCCTACCTGCGGGGTACAGGTTTCGCGGACACCGCCTACTTCGGCCCGGAGGCCGAATTCTACATATTCGACGACGTCCGTTACGA--CTACAATCCATACGGTTCCCTGCACGCCGTGGACTCCATCGAGGCGGCCTGGAACACCGCCCGCAAGGAGGAGGGCGGAAACCTCGGCTACAAGCCCAGGTTCAAGGGGGGTTATTTCCCGGTCCCCCCGACCGACCATTTCACCGACCTGCGGTCGGAGATGAGCCGGGCGCTGATCAGAGCCGGTATCACCGTCGAGATGCAGCATCACGAGGTGGGGACCGCCGGGCAGGCGGAGATTGACATTCGCTACGACACCCTGCTGCGGACCGCCG…	35.12 N 112.26 W
3052306	Cercmon.MAz1	Cercocarpus montanus	KU981284	AZ, USA	-----------GCGCA-CACCGCGAAGAAGGCCGAGGCCTACCTGCGGGGTACAGGTTTCGCGGACACCGCCTACTTCGGCCCGGAGGCCGAATTCTACATATTCGACGACGTCCGTTACGA--CTACAATCCATACGGTTCCCTGCACGCCGTGGACTCCATCGAGGCGGCCTGGAACACCGCCCGCAAGGAGGAGGGCGGAAACCTCGGCTACAAGCCCAGGTTCAAGGGGGGTTATTTCCCGGTCCCCCCGA	34.69 N 112.12 W
3052307	Cercmon.MAz2	Cercocarpus montanus	KU981285	AZ, USA	TCTCGCGACC-GCGCAACACCGCGAAGAAGGCCGAGGCCTACCTGCGGGGTACAGGTTTCGCGGACACCGCCTACTTCGGCCCGGAGGCCGAATTCTACATATTCGACGACGTCCGTTACGA--CTACAATCCATACGGTTCCCTGCACGCCGTGGACTCCATCGAGGCGGCCTGGAACACCGCCCGCAAGGAGGAGGGCGGAAACCTCGGCTACAAGCCCAGGTTCAAGGGGGGTTATTTCCCGGTCCCCCCGACCGACCATTTCACCGACCTGCGGTCGGAGATGAGCCGGGCGCTGATCAGAGCCGGTATCACCGTCGAGATGCAGCATCACGAGGTGGGGACCGCCGGGCAGGCGGAGATTGACATTCGCTACGACACCCTGCTGCGGACCGCCG…	34.69 N 112.12 W
3052401	Cercmon.Cu1	Cercocarpus montanus	KU981286	CO, USA	TCTCGCGACCCGCGCAACACCGCGAAGAAGGCCGAGGCCTACCTGCGGGGTACAGGTTTCGCGGACACCGCCTACTTCGGCCCGGAGGCCGAATTCTACATATTCGACGACGTCCGCTACGA--CTACAATCCATACGGTTCCCTGCACGCCGTGGACTCCATCGAGGCAGCCTGGAACACCGCCCGCAAGGAGGAGGGCGGAAACCTCGGCTACAAGCCCAGGTTCAAGGGGGGTTATTTCCCGGTCCCCCCGACCGACCATTTCACCGACCTGCGGTCGGAGATGACCCGGGCGCTGATCAGGGCCGGTATCACCGTCGAGATGCAGCATCACGAGGTGGGGACCGCCGGGCAGGCGGAGATTGACATTCGCTACGACACCCTGCTGCGGACCGCCG…	37.19 N 105.07 W
3052901	Purstans.US50.1	Purshia stansburiana	KU981287	UT, USA	----------------------CGAAGAAGGCCGAGGCCTACCTGCGGGGTACAGGTTTCGCGGACACCGCCTACTTCGGCCCGGAGGCCGAATTCTACATATTCGACGACGTCCGCTACGA--CTACAATCCATACGGTTCCCTGCACGCCGTGGACTCCATCGAGGCGGCCTGGAACACCGCCCGCAAGGAGGAGGGCGGAAACCTCGGCTACAAGCCCAGGTTCAAGGGGGGTTATTTCCCGGTCCCCCCGA	39.08 N 112.56 W
3071601	Purtri.S.WM1	Purshia tridentata	KU981288	CA, USA	TCTCGCGACCCGCGCAACACCGCGAAGAAGGCCGAGGCCTACCTGCGGGGTACAGGTTTCGCGGACACCGCCTACTTCGGCCCGGAGGCCGAATTCTACATATTCGACGACGTCCGCTACGA--CTACAATCCATACGGTTCCCTGCACGCCGTGGACTCCATCGAGGCGGCCTGGAACACCGCCCGCAAGGAGGAGGGCGGAAACCTCGGCTACAAGCCCAGGTTCAAGGGGGGTTATTTCCCGGTCCCCCCGACCGACCATTTCACCGACCTGCGGTCGGAGATGACCCGGGCGCTGATCAGGGCCGGTATCACCGTCGAGATGCAGCATCACGAGGTGGGGACCGCCGGGCAGGCGGAGATTGACATTCGCTACGACACCCTGCTGCGGACCGCCG…	37.33 N 118.18 W
4051912	Purtri.Si1	Purshia tridentata	KU981289	OR, USA	TCTCGCGACC-GCGCA-CACCGCGA-GAAGGCCGAGGCCTACCTGCGGGGTACAGGTTTCGCGGaCACcGCCTACTTCGGCCCGGAGGCCGAATTCTACATATTCGACGACGTCCGCTACGA--CTACAATCCATACGGTTCCCTGCACGCCGTGGACTCCATCGAGGCGGCCTGGAACACCGCCCGCAAGGAGGAGGGCGGAAACCTCGGCTACAAGCCCAGGTTCAAGGGGGGTTATTTCCCGGTCCCCCCGACCGACCATTTCACCGACCTGCGGTCGGAGATGAGCCGGGCGCTGATCAGGGCCGGTATCACCGTCGAGATGCAGCATCACGAGGTGGGGACCGCCGGGCAGGCGGAGATTGACATTCGCTACGACACCCTGCTGCGGACCGCCG…	43.22 N 121.18 W
4051913	Purtri.Si2	Purshia tridentata	KU981290	OR, USA	TCTCGCGACC-GCGCA-CACCGCGA-GAAGGCCGAGGCCTACCTGCGGGGTACAGGTTTCGCGGACACCGCCTACTTCGGCCCGGAGGCCGAATTCTACATATTCGACGACGTCCGCTACGA--CTACAATCCATACGGTTCCCTGCACGCCGTGGACTCCATCGAGGCGGCCTGGAACACCGCCCGCAAGGAGGAGGGCGGAAACCTCGGCTACAAGCCCAGGTTCAAGGGGGGTTATTTCCCGGTCCCCCCGACCGACCATTTCACCGACCTGCGGTCGGAGATGAGCCGGGCGCTGATCAGGGCCGGTATCACCGTCGAGATGCAGCATCACGAGGTGGGGACCGCCGGGCAGGCGGAGATTGACATTCGCTACGACACCCTGCTGCGGACCGCCG…	43.22 N 121.18 W
4051914	Purtri.LP1	Purshia tridentata	KU981291	OR, USA	TcCTCGCGACCGCGCA-CACCGCGA-GAAGGCCGAGGCCTACCTGCGGGGTACAGGTTTCGCGGACaCcGCCTACTTCGGCCCGGAGGCCGAATTCTACATATTCGACGACGTCCGCTACGA--CTACAATCCATACGGTTCCCTGCACGCCGTGGACTCCATCGAGGCGGCCTGGAACACCGCCCGCAAGGAGGAGGGCGGAAACCTCGGCTACAAGCCCAGGTTCAAGGGGGGTTATTTCCCGGTCCCCCCGACCGACCATTTCACCGACCTGCGGTCGGAGATGAGCCGGGCGCTGATCAGGGCCGGTRTCACCGTCGAGATGCAGCATCACGAGGTGGGGACCGCCGGGCAGGCGGAGATTGACATTCGCTACGACMCCCTGCTGCGGACCGCCG…	43.50 N 121.43 W
4051802	Purtri.299.2	Purshia tridentata	KU981292	CA, USA	TCTCGCGACC-GCGCA-CACCGCGA-GAGG-CCGAGGCCTACCTGCGGGGTACAGGTTTTGCGGACACCGCCTACTTCGGCCCGGAGGCCGAGTTCTACATATTCGACGACGTCCGCTACGA--CTACAATCCATATGGTTCCCTGCACGCCGTGGACTCCATCGAGGCGGCCTGGAACACCGCCCGCAAGGAGGAGGGTGGAAACCTCGGCTACAAGCCCAGGTTCAAGGGGGGTTATTTCCCCGTCCCCCCGACCGACCATTTCACCGACCTGCGGTCGGAGATGACCCGGGCACTGATCAGGGCCGGTATCACCGTCGAGATGCAGCACCACGAGGTGGGGACCGCCGGGCAGGCGGAGATTGACATTCGCTACGACACCCTGCTGCGGACCGCCG…	41.08 N 121.19 W
4051803	Purtri.299.3	Purshia tridentata	KU981293	CA, USA	TCTCGCGACC-GCGCA-CACCGCGaAGAAGGCCGAGGCCTACCTGCGGGGTACAGGTTTTGCGGACACCGCCTACTTCGGCCCGGAGGCCGAGTTCTACATATTCGACGACGTCCGCTACGA--CTACAATCCATATGGTTCCCTGCACGCCGTGGACTCCATCGAGGCGGCCTGGAACACCGCCCGCAAGGAGGAGGGTGGAAACCTCGGCTACAAGCCCAGGTTCAAGGGGGGTTATTTCCCCGTCCCCCCGACCGACCATTTCACCGACCTGCGGTCGGAGATGACCCGGGCACTGATCAGGGCCGGTATCACCGTCAAGATGCAGCACCACGAGGTGGGGACCGCCGGGCAGGCGGAAATTGACTTTCGCTACGACACCCTGCTGCGGACCGCCG…	41.08 N 121.19 W
4051901	Cercled.WM1	Cercocarpus ledifolius	KU981294	CA, USA	TCTCGCGACCCGCGCA-CACCGCGA-GAGG-CCGAGGCCTACCTGCGGGGTACAGGTTTCGCGGACACCGCCTACTTCGGCCCGGAGGCCGAATTCTACATATTCGACGACGTCCGTTACGA--CTACAATCCATACGGTTCCCTGCACGCCGTGGACTCCATCGAGGCGGCCTGGAACACCGCCCGCAAGGAGGAGGGCGGAAACCTCGGCTACAAGCCCAGGTTCAAGGGGGGTTATTTCCCGGTCCCCCCGACCGACCATTTCACCGACCTGCGGTCGGAGATGAGCCGGGCGCTGATCAGAGCCGGTATCACCGTCGAGATGCAGCATCACGAGGTGGGGACCGCCGGGCAGGCGGAGATTGACATTCGCTACGACACCCTGCTGCGGACCGCCG…	41.55 N 120.26 W
4051905	Purtri.La1	Purshia tridentata	KU981295	OR, USA	TCTCGCGACC-GCGCA-CACCGCGA-GAGG-CCGAGGCCTACCTGCGGGGTACAGGTTTCGCGGACACCGCCTACTTCGGCCCGGAGGCCGAATTCTACATATTCGACGACGTCCGTTACGA--CTACAATCCATACGGTTCCCTGCACGCCGTGGACTCCATCGAGGCGGCCTGGAACACCGCCCGCAAGGAGGAGGGCGGAAACCTCGGCTACAAGCCCAGGTTCAAGGGGGGTTATTTCCCGGTCCCCCCGACCGACCATTTCACCGACCTGCGGTCGGAGATGAGCCGGGCGCTGATCAGAGCCGGTATCACCGTCAAGATGCAGCATCACGAGGTGGGGACCGCCGGGCAGGCGGAGATTGACATTCGCTACGACACCCTGCTGCGGACCGCCG…	42.25 N 120.31 W
4052003	Purtri.UK2	Purshia tridentata	KU981296	OR, USA	TCTCGCGACC-GCGCA-CACGGCGAAGAGG-CCGAGGCCTACCTGCGGGGTACAGGTTTCGCGGACACCGCCTACTTCGGCCCGGAGGCCGAATTCTACATATTCGACGACGTCCGCTACGA--CTACAATCCATACGGTTCCCTGCACGCCGTGGACTCCATCGAGGCGGCCTGGAACACCGCCCGCAAGGAGGAGGGCGGAAACCTCGGCTACAAGCCCAGGTTCAAGGGGGGTTATTTCCCGGTCCCCCCGACCGACCATTTCACCGACCTGCGGTCGGAGATGAGCCGGGCGCTGATCAGGGCCGGTATCACCGTCGAGATGCAGCATCACGAGGTGGGGACCGCCGGGCAGGCGGAGATTGACATTCGCTACGACACCCTGCTGCGGACCGCCG…	45.11 N 118.93 W
4051911	Cercled.Si1	Cercocarpus ledifolius	KU981297	OR, USA	TCTCGCGACC-GCGCA-CACCGCGA-GAGG-CCGAGGCCTACCTGCGGGGTACAGGTTTCGCGGACACCGCCTACTTCGGCCCGGAGGCCGAATTCTACATATTCGACGACGTCCGTTACGA--CTACAATCCATACGGTTCCCTGCACGCCGTGGACTCCATCGAGGCGGCCTGGAACACCGCCCGCAAGGAGGAGGGCGGAAACCTCGGCTACAAGCCCAGGTTCAAGGGGGGTTATTTCCCGGTCCCCCCGACCGACCATTTCACCGACCTGCGGTCGGAGATGAGCCGGGCGCTGATCAGAGCCGGTATCACCGTCGAGATGCAGCATCACGAGGTGGGGACCGCCGGGCAGGCGGAGATTGACATTCGCTACGACACCCTGCTGCGGACCGCCG…	43.22 N 121.18 W
4052101	Purtri.Pa1	Purshia tridentata	KU981298	WA, USA	TCTCGCGACC-GCGCA-CACCGCGAAGAGG-CCGAGGCTTATCTGCGGGGTACAGGTTTCGCGGACACCGCCTACTTCGGCCCGGAGGCGGAGTTCTACATATTCGACGACGTCCGCTACGA--CTACAATCCATACGGTTCCCTGCACGCCGTGGACTCCATCGAGGCGGCCTGGAATACCGCCCGCAAGGAGGAGGGCGGAAACCTCGGCTACAAGCCCAGGTTCAAGGGGGGGTATTTCCCGGTCCCCCCGACCGACCATTTCACCGACCTGCGGTCGGAGATGACCCGGGCACTGATCAGGGCCGGTRTCACCGTCGAGATGCRGCACCACGAGGTGGGGACCGCCGGGCAGGSGGAGATCGACATTCGCTACGACACCCTGCTGCGGACCGCCG…	45.96 N 119.01 W
4052103	Purtri.WL1	Purshia tridentata	KU981299	WA, USA	TCTCGCGACCCGCGCA-CACCGCGAAGAAGGCCGAGGCTTATCTGCGGGGTACAGGTTTCGCGGACACCGCCTACTTCGGCCCGGAGGCGGAGTTCTACATATTCGACGACGTCCGCTACGA--CTACAATCCATACGGTTCCCTGCACGCCGTGGACTCCATCGAGGCGGCCTGGAATACCGCCCGCAAGGAGGAGGGCGGAAACCTCGGCTACAAGCCCAGGTTCAAGGGGGGGTATTTCCCGGTCCCCCCGACCGACCATTTCACCGACCTGCGGTCGGAGATGACCCGGGCACTGATCAGGGCCGGTATCACCGTCRAGATGCAGCACCACGAGGTGGGGACCGTCGGGCAGGCGGAGATCGACATTCGCTACGACACCCTGCTGCGGACCGCCG…	46.90 N 119.94 W
4052107	Purtri.Gd4	Purshia tridentata	KU981300	WA, USA	TCTCGCGACCCGCGCA-CACCGCGAAGAAGGCCGAGGCCTACCTGCGGGGTACAGGTTTCGCGGACACCGCCTACTTCGGCCCGGAGGCCGAATTCTACATATTCGACGACGTCCGCTACGA--CTACAATCCATACGGTTCCCTGCACGCCGTGGACTCCATCGAGGCGGCCTGGAACACCGCCCGCAAGGAGGAGGGCGGAAACCTCGGCTACAAGCCCAGGTTCAAGGGGGGTTATTTCCCGGYCCCCCCGACCGACCATTTCACCGACCTGCGGTCGGAGATGACCCGGGCGCTGATCAGGGCCGGTATCACCGTCGAGATGCAG----------------------------------------------------------------------…	45.91 N 120.70 W
	Alnus.incana	Alnus incanna	AF156755.1		TCGCGCGACCCGCGCAACATCGCCAAGAAGGCCGAGACCTACCTGCGCGGCACCGGTATCGCCGACACCGCGTACTTCGGCCCGGAGGCGGAGTTCTACATCTTCGACGACGTCCGGTACGA--CTACAACCCGTACGGCTCCATGCACCAGGTCGACTCGGTCGAGGCGGCCTGGAACACCGCCCGCAAGGAGGAGGGCGGCAACCTCGGCTACAAGCCCCGGTTCAAGGGCGGCTACTTCCCGGTCCCGCCCACCGACCACTTCACCGACCTGCGCTCCGAGATGACCCGGGTGCTCTACGAGACCGGCATCACCGTCGAGATGCAGCACCACGAGGTCGGCACCGCGGGTCAGGCCGAGATCGACATCCGTTTCGACACGCTGTTGAAGACCGCCG…
	Cas.cunn	Casuarina cunninghamiana	AF156756.1		TCCCGGGACCCGCGCAACATCGCCAAGAAGGCGGAGGCCTATCTCCGGGGCACCGGCGTCGCGGACACCGCGTATTTCGGTCCGGAGGCGGAGTTCTACATCTTCGACGATGTCCGTTATGA--CTACAACCCCTACGGGTCGATGCACCAGGTCGACTCGGTCGAGGCCGCCTGGAACACCGCCCGGAAGGAAGAGGGCGGAAACCTCGGGTACAAGCCGAGGTTCAAGGGCGGCTACTTCCCGGTGCCGCCCACGGACCACTTCACCGACCTGCGTTCCGAGATGACCCGGGTGCTCTACGAGACGGGTATCACCGTCGAGATGCAGCACCACGAGGTCGGCACCGCGGGCCAGGCGGAGATCGACATCAGGTACGACACGCTCCTGAAGACCGCCG…
	Cea.amer	Ceanothus americana	AF156762.1		TCTCGCGACCCGCGCAACACCGCGAAGAAGGCCGAGGCTTACCTGCGGGGTACGGGTTTCGCGGACACCGCCTATTTCGGCCCGGAGGCCGAGTTCTACATATTCGACGACGTCCGCTACGA--CTACAACCCATACGGTTCCCTGCACGCCGTGGACTCCATCGAGGCGGCCTGGAACACCGCCCGCAAGGAGGAGGGTGGAAACCTCGGCTACAAGCCCAGGTTCAAGGGAGGCTACTTCCCGGTCCCCCCGACCGACCATTTCACCGACCTGCGGTCGGAGATGACCCGGGCGCTGATCAGGGCCGGTATCACCGTCGAGATGCAGCACCACGAGGTGGGGACCGCCGGGCAGGCGGAAATCGACATCCGTTACGACACCCTGCTGCGGACCGCCG…
	Cerc.led	Cercocarpus ledifolius	AF156763.1		TCCCGGGACCCGCGCAACACCGCGAGGAAGGCCGAGGCCTACCTGCGGGGCACCGGTTTCGCGGACACCGCCTATTTCGGCCCGGAGGCGGAGTTCTACATATTTGACGACGTACGCTACGA--CTACAATCCATATGGCTCCCTGCACGCCGTGGACTCCGTCGAGGCGGCCTGGAACACCGCCCGTAAGGAGGAGGGCGGGAACCTCGGCTACAAGCCCAGGTTCAAGGGAGGTTATTTCCCGGTTCCGCCGACCGACCACTTCACCGACCTGCGCTCGGAGATGACCCGGACCCTGATAAGGGCCGGGGTCACCGTCGAGATGCAGCATCACGAGGTGGGCACCGCCGGGCAGGCGGAGATAGACATTCGTTACGACACCCTGCTGCGGACCGCCG…
	Chama.fol	Chamaebatia foliolosa	AF156758.1		TCTCGCGACCCGCGCAACACCGCGAAGAAGGCCGAGTCCTACCTGCGGGGTACAGGTTTCGCGGACACCGCCTACTTCGGCCCGGAGGCCGAATTCTACATATTCGACGACGTCCGCTACGA--CTACAATCCATACGGTTCCCTGCACGCCGTGGACTCCATCGAGGCGGCCTGGAACACCGCCCGCAAGGAGGAGGGCGGAAACCTCGGCTACAAGCCCAGGTTCAAGGGGGGTTATTTCCCGGTCCCCCCGACCGACCATTTCACCGACCTGCGGTCGGAGATGAGCCGGGCGCTGATCAGGGCCGGTATCACCGTCGAGATGCAGCATCACGAGGTGGGGACCGCCGGGCAGGCGGAGATTGACATTCGCTACGACACCCTACTGCGGACCGCCG…
	Coll.hyr	Colletia hystrix	AF156741.1		TCGCGCGACCCGCGCAACATCGCCAAGAAGGCCGAGGCCTACCTGCGCGGCACGGGGATCGCCGACACCGCCTACTTCGGCCCCGAGGCCGAGTTCTACATCTTCGTCGACGTCCGCTACGA--CTACAACCCCTACGGGTCGATGCACGCGGTCGACTCGGTGGAGGCCGCGTGGAACACCGCACGAAAGGAGGAGGGCGGCAACCTCGGATACAAGCCCCGGTTCAAGGGCGGCTACTTCCCCGTGCCGCCGACGGACCACTTCACCGACCTGCGCTCGGAGATGACCCGGGTGCTCTTCGAGGTCGGCATCACCGTCGAGATGCAGCACCACGAGGTCGGCACCGCCGGCCAGGCCGAGATCGACATCAGGTACGACACGCTGCTCAAGACGGCCG…
	Comp.per	Comptonia peregrina	AF156747.1		TCCCGCGACCCGCGGAACATCGCCAAGAAGGCGGAGACGTACCTGCGCGGTACCGGCATCGCCGACACGGCCTATTTCGGGCCGGAGGCGGAGTTCTACATCTTCGATGACGTCCGTTACGA--CTACAGCCCCTACGGGTCGATGCACCAGGTCGACTCGGTCGAGGCCGCCTGGAACACCGCCCGGAAGGAGGAGGGCGGCAACCTCGGCTACAAGCCTCGATTCAAGGGCGGTTACTTCCCGGTCCCGCCGACCGACCATTTCACCGACCTGCGCTCGGAGATGACCCGGGTCCTCTACGAGACCGGCATCACCGTCGAGATGCAGCATCACGAGGTCGGCACCGCGGGGCAGGCGGAGATCGACATCCGCTACGACACGCTGCTGAAGACCGCGG…
	Comp.per.CpI1	Comptonia peregrina	AF156749.1		TCCCGGGACCCGCGGAACATCGCCAAGAAGGCGGAGACGTACCTGCGTGGTACCAGCATCGCCGACACGGCCTATTTCGGACCCGAGGCGGAGTTCTACATCTTCGACGACGTCCGCTATGA--CTACAACCCCTACGGGTCGATGCACCACGTCGACTCGGTCGAGGCCGCCTGGAACACCTCCCGAAAGGAAGAGGGCGGCAACCTCGGTTACAAGCCCCGCTTCAAGGGCGGCTACTTCCCGGTCCCGCCGACCGATCACTTCACGGACCTCCGCTCGGAGATGACGCGGGTCCTCTATGAGACCGGCATCACCGTCGAGATGCAGCACCATGAGGTCGGCACCGCCGGGCAGGCGGAGATCGACATCCGCTACGACACGCTGTTGAAGACCGCGG…
	Cor.arb	Coriaria arborea	AF156764.1		TCCCGCGATCCGCGCAACACGGCGAAAAAGGCCGAAGCCTACCTGCGCGGGACGGGTTTCGCGGACACCGCCTACTTCGGCCCGGAGGCCGAGTTCTACATCTTCGACGACGTTCGTTACGA--CTACAACCCGTACGGTTCCATGCACGCCGTCGACTCCGTCGAGGCAGCCTGGAACACTGCCCGCAAGGAAGAAGGCGGGAATCTCGGCTACAAGCCCAGATTCAAGGGTGGATACTTCCCGGTACCCCCGACCGACCATTTCACCGATCTGCGCTCGGAGATGGTGCGGGCGCTGTTCCGCGCCGGTATCACCGTCGAGATGCAGCATCACGAGGTGGGGACCGCCGGGCAGGCCGAGATCGACATCCGGTACAGCACGCTCCTGCGGACCGCCG…
	Cow.stans	Cowania stansburiana	AF156760.1		TCTCGCGACCCGCGCAACACCGCGAAGAAGGCCGAGTCCTACCTGCGGGGTACAGGTTTCGCGGACACCGCCTACTTCGGCCCGGAGGCCGAATTCTACATATTCGACGACGTCCGCTACGA--CTACAATCCATACGGTTCCCTGCACGCCGTGGACTCCATCGAGGCGGCCTGGAACACCGCCCGCAAGGAGGAGGGCGGAAACCTCGGCTACAAGCCCAGGTTCAAGGGGGGTTATTTCCCGGTCCCCCCGACCGACCATTTCACCGACCTGCGGTCGGAGATGAGCCGGGCACTGATCAGGGCCGGTATCACCGTCGAGATGCAGCATCACGAGGTGGGGACCGCCGGGCAGGCGGAGATTGACATTCGCTACGACACCCTGCTGCGGACCGCCG…
	Dis.serr.Ds12B	Discaria serratifolia	AF156743.1		TCGCGCGACCCGCGCAACATCGCCAAGAAGGCCGAGGCCTACCTGCGCGGCACGGGGATCGCCGACACCGCCTACTTCGGCCCCGAGGCCGAGTTCTACATCTTCGACGACGTCCGCTACGA--CTACAACCCCTACGGGTCGATGCACGCGGTCGACTCGGTGGAGGCCGCGTGGAACACCGCGCGGAAGGAGGAGGGCGGCAACCTCGGGTACAAGCCACGGTTCAAGGGCGGCTACTTCCCCGTGCCGCCGACAGACCACTTCACCGACCTGCGTTCGGAGATGACCCGGGTGCTCTTCGAGGTCGGCATCACCGTCGAGATGCAGCACCACGAGGTCGGCACCGCCGGTCAGGCCGAGATCGACATCAGGTACGACACGCTACTCAAGACGGCCG…
	Ela.ang	Elaeagnus angustifolia	AF156742.1		TCGCGCGACCCCCGCAACATCGCCAAGAAGGCCGAGGCCTACCTGCGCGGCACGGGGATCGCCGACACCGCCTACTTCGGGCCCGAGGCCGAGTTCTACATCTTCGACGACGTCCGCTACGA--CTACACCCCCTACGGGTCGATGCACGCGGTCGACTCGGTGGAGGCCGCGTGGAACACGGCGCGCAAGGAGGAGGGCGGCAACCTCGGCTACAAGCCCCGGTTCAAGGGCGGCTACTTCCCCGTGCCGCCGACGGACCACTTCACCGACCTGCGCTCGGAGATGACCCGGGTGCTCTTCGAGGTCGGCATCACCGTCGAGATGCAGCACCACGAGGTCGGCACCGCCGGCCAGGCCGAGATCGACATCAGGTACGACACGCTGCTCAAGACGGCCG…
	Hipp.rham	Hippophae rhamnoides	AF156745.1		TCGCGCGATCCGCGCAACATCGCGAAGAAGGCCGAGGAGTACCTGCGCGGCACCGGCATCGCCGACACCGCGTACTTCGGACCGGAAGCCGAGTTCTACATCTTCGACGACGTCCGGTACGA--CTACAGCCCCTCCGGCTCGATGCACGCCGTCGACTCGGTCGAGGCCGCGTGGAACACCGCGCGCAAGGAGGAGGGCGGCAACCTCGGGTACAAGCCCCGCTTCAAGGGGGGCTACTTCCCGGTGCCGCCGACGGACCACTTCACCGACCTGCGCTCGGAGATGACCCGGGTGCTGTTCGACGTCGGCATCACCGTCGAGATGCAGCACCACGAGGTCGGCACCGCCGGCCAGGCGGAGATCGACATCAGGTACGACACGCTGCTCAAGACCGCCG…
	Myr.gale.2	Myrica gale	AF156748.1		TCCCGCGACCCGCGGAACATCGCCAAGAAGGCGGAGACGTACCTGCGGGGAACCGGCATCGCCGACACGGCCTACTTCGGGCCGGAGGCGGAGTTCTACATCTTCGACGACGTCCGGTACGA--CTACAACCCGTACGGGTCGATGCACCAGGTCGACTCGGTCGAGGCCGCCTGGAACACCGCCCGCAAGGAGGAGGGCGGCAACCTCGGTTACAAGCCGAGGTTCAAGGGCGGCTACTTCCCGGTGCCGCCGACCGACCATTTCACGGACCTCCGCTCGGAGATGACCCGGGTCCTCTACGAGACGGGTATCACCGTCGAGATGCAGCACCACGAGGTCGGCACCGCCGGGCAGGCGGAGATCGACATCCGCTACGACACGCTGCTGAAGACCGCGG…
	Myr.gale.1	Myrica gale	AF156757.1		TCCCGCGACCCGCGCAACATCGCCAAGAAGGCGGAGACCTACCTGCGCGGGACCGGTATCGCCGACACCGCCTTCTTCGGCCCGGAGGCGGAGTTCTACATCTTCGACGATGTCCGGTATGA--CTACAACCCCTACGGGTCTTTTCACCAGGTCGATTCCGTCGAGGCCGCCTGGAACACCGCGCGCAAGGAAGAGGGCGGTAACCTCGGTTACAAGCCGAGGTTCAAGGGCGGCTACTTCCCGGTCCCGCCGACCGACCATTTCACCGACCTGCGCTCCGAGATGACGCGCGTGCTCTACGAGACCGGCATCACCGTCGAGATGCAGCATCACGAGGTCGGCACGGCGGGCCAGGCGGAGATTGACATCCGCTATGACACACTGCTGAAGACCGCCG…
	Myr.penn	Myricaa pensylvanica	AF156754.1		TCGCGGGATCCGCGGAACATCGCCAAGAAGGCGGAGACGTACCTGCGTGGTACCGGCATAGCCGACACGGCCTATTTCGGACCCGAGGCGGAGTTCTACATCTTCGACGACGTCCGTTACGA--CTACAATCCCTACGGGTCGATGCACCAGGTCGACTCGGTCGAGGCCGCCTGGAACACCGCCCGCAAGGAAGAGGGTGGCAACCTCGGCTACAAGCCCCGCTTCAAGGGCGGGTACTTCCCGGTGCCGCCGACCGACCATTTCACCGACCTTCGCTCGGAGATGACCAGGGTCCTCTACGAGACCGGTATCACCGTCGAGATGCAGCACCATGAGGTCGGTACCGCGGGGCAGGCGGAGATCGACATCCGCTACGACACGCTGCTGAAGACCGCGG…
	Pur.gland	Purshia glandulosa	AF156759.1		TCTCGCGACCCGCGCAACACCGCGAAGAAGGCCGAGTCCTACCTGCGGGGTACAGGTTTCGCGGACACCGCCTACTTCGGCCCGGAGGCCGAATTCTACATATTCGACGACGTCCGCTACGA--CTACAATCCATACGGTTCCCTGCACGCCGTGGACTCCATCGAGGCGGCCTGGAACACCGCCCGCAAGGAGGAGGGCGGAAACCTCGGCTACAAGCCCAGGTTCAAGGGGGGTTATTTCCCGGTCCCCCCGACCGACCATTTCACCGACCTGCGGTCGGAGATGAGCCGGGCGCTGATCAGGGCCGGTATCACCGTCGAGATGCAGCATCACGAGGTGGGGACCGCCGGGCAGGCGGAGATTGACATTCGCTACGACACCCTACTGCGGACCGCCG…
	Ret.eph.ReI6	Retanilla ephedra	AF156740.1		TCGCGCGACCCGCGCAACATCGCCAAGAAGGCCGAGGCCTACCTGCGCGGCACGGGGATCGCCGACACCGCCTACTTCGGTCCCGAGGCCGAGTTCTACATCTTCGACGACGTCCGCTACGA--CTACAACCCCTACGGGTCGATGCACGCGGTCGACTCGGTGGAGGCCGCGTGGAACACCGCGCGGAAGGAGGAGGGCGGCAACCTCGGGTACAAGCCCCGGTTCAAGGGCGGCTACTTCCCTGTGCCGACGACGGACCACTTCACCGACCTGCGCTCGGAGATGACCCGGGTGCTCTTCGAGGTCGGCATCACCGTCGAGATGCAGCACCACGAGGTCGGCACCGCCGGCCAGGCCGAGATCGACATCAGGTACGACACGCTGCTCAAGACGGCCG…
	Tal.quin	Talguenea quinquenervia	AF156746.1		TCGCGCGACCCGCGCAACATCGCGAAGAAGGCCGAGGAGTACCTGCGCGGCACCGGCATCGCCGACACCGCCTACTTCGGCCCCGAGGCCGAGTTCTACATCTTCGACGACGTGCGTTACGA--CTACAACCCGTACGGGTCCATGCACGCCGTGGACTCCGTCGAGGCCGCGTGGAACACCGCACGCAAGGAGGAGGGGGGCAATCTCGGCTACAAGCCCCGGTTCAAGGGGGGCTACTTCCCGGTGCCGCCGACGGACCACTTCACCGACCTGCGCTCGGAGATGACCCGGGTGCTGTTCGAGGTCGGCATCACCGTCGAGATGCAGCACCACGAGGTCGGAACCGCAGGTCAGGCCGAGATCGACATCAGGTACGACACGCTGCTGAAGACAGCGG…
	Tre.trin	Trevoa trinervis	AF156744.1		TCGCGCGATCCGCGCAACATCGCGAAGAAGGCCGAGGAGTACCTGCGCGGCACCGGCATCGCCGACACCGCGTACTTCGGTCCCGAAGCCGAGTTCTACATCTTCGACGACGTCCGGTACGA--CTACAGCCCCTCCGGCTCGATGCACGCCGTCGACTCGGTCGAGGCCGCGTGGAACACCGCGCGCAAGGAGGAGGGCGGCAACCTCGGGTACAAGCCCCGCTTCAAGGGGGGCTACTTCCCGGTGCCGCCGACGGACCACTTCACCGACCTGCGCTCGGAGATGACCCGGGTGCTGTTCGACGTCGGCATCACCGTCGAGATGCAGCACCACGAGGTCGGCACCGCCGGCCAGGCGGAGATCGACATCAGGTACGACACGCTGCTCAAGACCGCCG…
	Tal.quin.TqI5	Talguenea quinquenervia	AF156739.1		TCGCGCGACCCGCGCAACATCGCCAAGAAGGCCGAGGCCTACCTGCGCGGCACGGGGATCGCCGACACCGCCTACTTCGGCCCCGAGGCCGAGTTCTACATCTTCGACGACGTCCGCTACGA--CTACAACCCCTACGGGTCGATGCACGCGGTCGACTCGGTGGAGGCCGCGTGGAACACCGCGCGGAAGGAGGAGGGCGGCAACCTCGGATACAAGCCCCGGTTCAAGGGCGGCTACTTCCCCGTGCCGCCGACGGACCACTTCACCGACCTGCGCTCGGAGATGACCCGGGTGCTCTTCGAGGTCGGCATCACCGTCGAGATGCAGCACCACGAGGTCGGCACCGCCGGCCAGGCCGAGATCGACATCAGGTACGACACGCTGCTCAAGACGGCCG…
	Acid.cell	Acidothermus	AY027649.1		AGCCGGGACCCGCGCAATGTCGCCCGGAAAGCGGAGGCGTACCTGGTCAGCACGGGTATCGCGGACACCGCGTACTTCGGCCCTGAAGCGGAGTTTTACATCTTTGACGAGGTGCGCTTCGAAACCTCAGCGCACCAGAGTTACT--ACCACATCGACTCGGTCGCGGGCGCGTGGAACACCGGTCGCATTGAGGACAACGGCAACCGCGGATACAAGGTGCGGTACAAGGGCGGCTACTTCCCGGTCCCGCCGACCGACCACTTCGCCGACCTGCGAGCCGAAATGGCGCGGGAACTCATCCGGGCCGGAATCCTCGTCGAAAAGCAGCACCACGAAGTCGGCACGGCTGGTCAGGCGGAAATCAACTACAAGTTCAACACGCTGCTCCGGGCCGCAG…
	Dg1	Datisca glomeratus	CP002801		TCCCGGGACCCGCGCAACACCGCGAGGAAGGCCGAGGCCTACCTGCGGGGCACCGGTTTCGCGGACACCGCCTACTTCGGCCCGGAGGCGGAGTTCTACATATTTGACGACGTACGCTACGACTACAATCCATATGGCTCCCTGCACGCCGTGGACTCCGTCGAGGCGGCCTGGAACACCGCCCGTAAGGAGGAGGGTGGGAACCTCGGCTACAAGCCCAGGTTCAAGGGGGGTTATTTCCCGGTTCCGCCGACCGACCACTTCACCGACCTGCGCTCGGAGATGACCCGGACCCTGATAAGGGCCGGGGTCACCGTCGAGATGCAGCATCACGAGGTGGGCACCGCCGGGCAGGCGGAGATAGACATTCGTTACGACACTCTGCTGCGGACCGCCGAC…
	Dg2	Datisca glomeratus	FLUV01002029		TCTCGCGACCCGCGCAACACCGCGAAGAAGGCCGAGTCCTACCTGCGGGGTACAGGTTTCGCGGACACCGCCTACTTCGGCCCGGAGGCCGAATTCTACATATTCGACGACGTCCGCTACGACTACAATCCATACGGTTCCCTGCACGCCGTGGACTCCATCGAGGCGGCCTGGAACACCGCCCGCAAGGAGGAGGGCGGAAACCTCGGCTACAAGCCCAGGTTCAAGGGGGGTTATTTCCCGGTCCCCCCGACCGACCATTTCACCGACCTGCGGTCGGAGATGAGCCGGGCGCTGATCAGGGCCGGTATCACCGTCGAGATGCAGCATCACGAGGTGGGGACCGCCGGGCAGGCGGAGATTGACATTCGCTACGACACCCTGCTGCGGACCGCCGAC…
	BMG5.1	Coriaria japonica (originally; isolated from Coriaria myrtifolia)	FCorBMG5.1_20935 /coded_by="complement(JWIO01000047.1:25736..27160)"		tcccgggacccgcgcaacaccgcgaggaaggccgaggcctacctgcggggcaccggtttcgcggacaccgcctacttcggcccggaggcggagttctacatatttgacgacgtacgctacgactacaatccatatggctccctgcacgctgtggactccgtcgaggcggcctggaacaccgcccgtaaggaggagggcgggaacctcggctacaagcccaggttcaaggggggttatttcccggttccgccgaccgaccacttcaccgacctgcgctcggagatgacccggaccctgataagggccggggtcaccgtcgagatgcagcatcacgaggtgggcaccgccgggcaggcggagatagacattcgttacgacaccctgctgcggaccgccgac…
	F.CmMx2	Coriaria microphylla	KC796548.1		TCTCGCGACCCGCGCAACACCGCGAAGAAGGCCGAGGCCTACCTGCGGGGTACAGGTTTCGCGGACACCGCCTACTTCGGCCCGGAGGCCGAATTCTACATATTCGACGACGTCCGCTACGACTACAATCCATACGGTTCCCTGCACGCCGTGGACTCCATCGAGGCGGCCTGGAACACCGCCCGCAAGGAGGAGGGCGGAAACCTCGGCTACAAGCCCAGGTTCAAGGGGGGTTATTTCCCGGTCCCCCCGACCGACCATTTCACCGACCTGCGGTCGGAGATGAGCCGGGCGCTGATCAGGGCCGGTATCACCGTCGAGATGCAGCATCACGAGGTGGGGACCGCCGGGCAGGCGGAGATTGACATTCGCTACGACACCCTGCTGCGGACCGCCGAC…
	F.CmMx1	Coriaria microphylla	KC796547.1		TCTCGCGACCCGCGCAACACCGCGAAGAAGGCCGAGGCCTACCTGCGGGGTACAGGTTTCGCGGACACCGCCTACTTCGGCCCGGAGGCCGAATTCTACATATTCGACGACGTCCGCTACGACTACAATCCATACGGTTCCCTGCACGCCGTGGACTCCATCGAGGCGGCCTGGAACACCGCCCGCAAGGAGGAGGGCGGAAACCTCGGCTACAAGCCCAGGTTCAAGGGGGGTTATTTCCCGGTCCCCCCGACCGACCATTTCACCGACCTGCGGTCGGAGATGAGCCGGGCGCTGATCAGGGCCGGTATCACCGTCGAGATGCAGCATCACGAGGTGGGGACCGCCGGGCAGGCGGAGATTGACATTCGCTACGACACCCTGCTGCGGACCGCCGAC…
	F.CnP2	Coriaria nepalensis	KC796545.1		TCTCGCGACCCGCGCAACACCGCGAAGAAGGCCGAGGCCTACCTGCGGGGTACAGGTTTCGCGGACACCGCCTACTTCGGCCCGGAGGCCGAATTCTACATATTCGACGACGTCCGCTACGACTACAATCCATACGGTTCCTTGCACGCCGTGGACTCCATCGAGGCGGCCTGGAACACCGCCCGCAAGGAGGAGGGCGGAAACCTCGGCTACAAGCCCAGGTTCAAGGGGGGTTATTTCCCGGTCCCCCCGACCGACCATTTCACCGACCTGCGGTCGGAGATGACCCGGGCGCTGATCAGGGCCGGTATCACCGTCGAGATGCAGCATCACGAGGTGGGGACCGCCGGGCAGGCGGAGATTGACATTCGCTACGACACCCTGCTGCGGACCGCCGAC…
	F.CnP1	Coriaria nepalensis	KC796544.1		TCTCGCGACCCGCGCAACACCGCGAAGAAGGCCGAGGCCTACCTGCGGGGTACAGGTTTCGCGGACACCGCCTACTTCGGCCCGGAGGCCGAATTCTACATATTCGACGACGTCCGCTACGACTACAATCCATACGGTTCCTTGCACGCCGTGGACTCCATCGAGGCGGCCTGGAACACCGCCCGCAAGGAGGAGGGCGGAAACCTCGGCTACAAGCCCAGGTTCAAGGGGGGTTATTTCCCGGTCCCCCCGACCGACCATTTCACCGACCTGCGGTCGGAGATGACCCGGGCGCTGATCAGGGCCGGTATCACCGTCGAGATGCAGCATCACGAGGTGGGGACCGCCGGGCAGGCGGAGATTGACATTCGCTACGACACCCTGCTGCGGACCGCCGAC…
	F.CaNZ2	Coriaria arborea	KC796542.1		TCCCGCGACCCGCGCAACACGGCGAAAAAGGCCGAAGCCTACCTGCGCGGGACGGGTTTCGCGGACACCGCCTACTTCGGTCCGGAGGCCGAGTTCTACATCTTCGACGACGTTCGTTACGACTACAACCCGTACGGTTCCATGCACGCCGTCGACTCCGTCGAGGCAGCCTGGAACACTGCCCGCAAGGAAGAAGGCGGGAATCTCGGCTACAAGCCCAGGTTCAAGGGTGGCTACTTCCCGGTACCCCCGACCGACCATTTCACCGATCTGCGCTCGGAGATGGTACGGGCGCTGTTCCGCGCCGGTATCACCGTCGAGATGCAGCATCACGAGGTGGGGACCGCCGGGCAGGCCGAGATCGACATCCGGTACAGCACGCTCCTGCGGACCGCCGAC…
	F.CaNZ1	Coriaria arborea	KC796541.1		TCCCGCGACCCGCGCAACACGGCGAAAAAGGCCGAAGCCTACCTGCGCGGGACGGGTTTCGCGGACACCGCCTACTTCGGTCCGGAGGCCGAGTTCTACATCTTCGACGACGTTCGTTACGACTACAACCCGTACGGTTCCATGCACGCCGTCGACTCCGTCGAGGCAGCCTGGAACACTGCCCGCAAGGAAGAAGGCGGGAATCTCGGCTACAAGCCCAGGTTCAAGGGTGGCTACTTCCCGGTACCCCCGACCGACCATTTCACCGATCTGCGCTCGGAGATGGTACGGGCGCTGTTCCGCGCCGGTATCACCGTCGAGATGCAGCATCACGAGGTGGGGACCGCCGGGCAGGCCGAGATCGACATCCGGTACAGCACGCTCCTGCGGACCGCCGAC…
	F.CjJB	Coriaria japonica	KC796537.1		TCCCGGGACCCGCGCAACACCGCGAGGAAGGCCGAGGCCTACCTGCGGGGCACCGGTTTCGCGGACACCGCCTACTTCGGCCCGGAGGCGGAGTTCTACATATTTGACGACGTACGCTACGACTACAATCCATATGGCTCCCTGCACGCTGTGGACTCCGTCGAGGCGGCCTGGAACACCGCCCGTAAGGAGGAGGGCGGGAACCTCGGCTACAAGCCCAGGTTCAAGGGGGGTTATTTCCCGGTTCCGCCGACCGACCACTTCACCGACCTGCGCTCGGAGATGACCCGGACCCTGATAAGGGCCGGGGTCACCGTCGAGATGCAGCATCACGAGGTGGGCACCGCCGGGCAGGCGGAGATAGACATTCGTTACGACACCCTGCTGCGGACCGCCGAC…
	F.CjJA	Coriaria japonica	KC796536.1		TCCCGGGACCCGCGCAACACCGCGAGGAAGGCCGAGGCCTACCTGCGGGGCACCGGTTTCGCGGACACCGCCTACTTCGGCCCGGAGGCGGAGTTCTACATATTTGACGACGTACGCTACGACTACAATCCATATGGCTCCCTGCACGCTGTGGACTCCGTCGAGGCGGCCTGGAACACCGCCCGTAAGGAGGAGGGCGGGAACCTCGGCTACAAGCCCAGGTTCAAGGGGGGTTATTTCCCGGTTCCGCCGACCGACCACTTCACCGACCTGCGCTCGGAGATGACCCGGACCCTGATAAGGGCCGGGGTCACCGTCGAGATGCAGCATCACGAGGTGGGCACCGCCGGGCAGGCGGAGATAGACATTCGTTACGACACCCTGCTGCGGACCGCCGAC…
	F.CmNy5	Coriaria myrtifolia	KC796535.1		CGCAACACCGCGAAGAAGGCCGAGGCCTACCTGCGGGGTACAGGTTTCGCGGACACCGCCTACTTCGGCCCGGAGGCCGAATTCTACATATTCGACGACGTCCGCTACGACTACAATCCATACGGTTCCCTGCACGCCGTGGACTCCATCGAGGCGGCCTGGAACACCGCCCGCAAGGAGGAGGGCGGAAACCTCGGCTACAAGCCCAGGTTCAAGGGGGGTTATTTCCCGGTCCCCCCGACCGACCATTTCACCGACCTGCGGTCGGAGATGACCCGGGCGCTGATCAGGGCCGGTATCACCGTCGAGATGCAGCATCACGAGGTGGGGACCGCCGGGCAGGCGGAGATTGACATTCGCTACGACACCCTGCTGCGGACCGCCGACAACCTGATGCTC…
	F.CmNy4	Coriaria myrtifolia	KC796534.1		TCCCGCGATCCGCGCAACACCGCGAAGAAGGCCGAGGCGTACCTGCGGGGTACGGGTTTTGCGGACACCGCCTACTTCGGCCCGGAGGCGGAGTTCTACATATTCGACGACGTCCGCTACGACTACAATCCATACGGTTCCCTGCACGCCGTGGACTCCATCGAGGCGGCCTGGAACACCGCCCGCAAGGAGGAGGGCGGAAATCTCGGCTACAAGCCCAGGTTCAAGGGGGGTTATTTCCCGGTCCCCCCGACCGACCATTTCACCGACCTGCGGTCGGAGATGACCCGGGCGCTGATCAGGGCCGGTATCACCGTCGAAATGCAGCACCACGAGGTGGGGACCGCAGGGCAGGCGGAGATCGACATCCGTTACGACACCCTGCTGCGGACCGCCGAC…
	F.CmNy1	Coriaria myrtifolia	KC796531.1		TCTCGCGACCCGCGCAACACCGCGAAGAAGGCCGAGGCCTACCTGCGGGGTACAGGTTTCGCGGACACCGCCTACTTCGGCCCGGAGGCCGAATTCTACATATTCGACGACGTCCGCTACGACTACAATCCATACGGTTCCCTGCACGCCGTGGACTCCATCGAGGCGGCCTGGAACACCGCACGCAAGGAGGAGGGCGGAAACCTCGGCTACAAGCCCAGGTTCAAGGGGGGTTATTTCCCGGTCCCCCCGACCGACCATTTCACCGACCTGCGGTCGGAGATGACCCGGGCGCTGATCAGGGCCGGTATCACCGTCGAGATGCAGCATCACGAGGTGGGGACCGCCGGGCAGGCGGAGATTGACATTCGCTACGACACCCTGCTGCGGACCGCCGAC…
	F.CmF2	Coriaria myrtifolia	KC796527.1		TCCCGGGACCCGCGCAACACCGCGAGGAAGGCCGAGGCCTACCTGCGGGGCACCGGTTTCGCGGACACCGCCTATTTCGGCCCGGAGGCGGAGTTCTACATATTTGACGACGTACGCTACGACTACAATCCATATGGCTCCCTGCACGCCGTGGACTCCGTCGAGGCGGCCTGGAACACCGCCCGTAAGGAGGAGGGCGGGAACCTCGGCTACAAGCCCAGGTTCAAGGGAGGTTATTTCCCGGTTCCGCCGACCGACCACTTCACCGACCTGCGCTCGGAGATGACCCGGACCCTGATAAGGGCCGGGGTCACCGTCGAGATGCAGCATCACGAGGTGGGCACCGCCGGGCAGGCGGAGATAGACATTCGTTACGACACCCTGCTGCGGACCGCCGAC…
	F.CmF1	Coriaria myrtifolia	KC796526.1		TCCCGGGACCCGCGCAACACCGCGAGGAAGGCCGAGGCCTACCTGCGGGGCACCGGTTTCGCGGACACCGCCTATTTCGGCCCGGAGGCGGAGTTCTACATATTTGACGACGTACGCTACGACTACAATCCATATGGCTCCCTGCACGCCGTGGACTCCGTCGAGGCGGCCTGGAACACCGCCCGTAAGGAGGAGGGCGGGAACCTCGGCTACAAGCCCAGGTTCAAGGGAGGTTATTTCCCGGTTCCGCCGACCGACCACTTCACCGACCTGCGCTCGGAGATGACCCGGACCCTGATAAGGGCCGGGGTCACCGTCGAGATGCAGCATCACGAGGTGGGCACCGCCGGGCAGGCGGAGATAGACATTCGTTACGACACCCTGCTGCGGACCGCCGAC…
	F.CmMs4	Coriaria myrtifolia	KC796525.1		TCCCGGGACCCGCGCAACACCGCGAGGAAGGCCGAGGCCTACCTGCGGGGCACCGGTTTCGCGGACACCGCCTATTTCGGCCCGGAGGCGGAGTTCTACATATTTGACGACGTACGCTACGACTACAATCCATATGGCTCCCTGCACGCCGTGGACTCCGTCGAGGCGGCCTGGAACACCGCCCGTAAGGAGGAGGGCGGGAACCTCGGCTACAAGCCCAGGTTCAAGGGAGGTTATTTCCCGGTTCCGCCGACCGACCACTTCACCGACCTGCGCTCGGAGATGACCCGGACCCTGATAAGGGCCGGGGTCACCGTCGAGATGCAGCATCACGAGGTGGGCACCGCCGGGCAGGCGGAGATAGACATTCGTTACGACACCCTGCTGCGGACCGCCGAC…
	F.CmMs3	Coriaria myrtifolia	KC796524.1		CGCGACCCGCGCAACACCGCGAAGAAGGCCGAGGCCTACCTGCGGGGTACAGGTTTCGCGGACACCGCCTACTTCGGCCCGGAGGCCGAATTCTACATATTCGACGACGTCCGCTACGACTACAATCCATACGGTTCCCTGCACGCCGTGGACTCCATCGAGGCGGCCTGGAACACCGCACGCAAGGAGGAGGGCGGAAACCTCGGCTACAAGCCCAGGTTCAAGGGGGGTTATTTCCCGGTCCCCCCGACCGACCATTTCACCGACCTGCGGTCGGAGATGACCCGGGCGCTGATCAGGGCCGGTATCACCGTCGAGATGCAGCATCACGAGGTGGGGACCGCCGGGCAGGCGGAGATTGACATTCGCTACGACACCCTGCTGCGGACCGCCGACAAC…
	F.CmMs2	Coriaria myrtifolia	KC796523.1		TCCCGGGACCCGCGCAACACCGCGAGGAAGGCCGAGGCCTACCTGCGGGGCACCGGTTTCGCGGACACCGCCTATTTCGGCCCGGAGGCGGAGTTCTACATATTTGACGACGTACGCTACGACTACAATCCATATGGCTCCCTGCACGCCGTGGACTCCGTCGAGGCGGCCTGGAACACCGCCCGTAAGGAGGAGGGCGGGAACCTCGGCTACAAGCCCAGGTTCAAGGGAGGTTATTTCCCGGTTCCGCCGACCGACCACTTCACCGACCTGCGCTCGGAGATGACCCGGACCCTGATAAGGGCCGGGGTCACCGTCGAGATGCAGCATCACGAGGTGGGCACCGCCGGGCAGGCGGAGATAGACATTCGTTACGACACCCTGCTGCGGACCGCCGAC…
	F.CmMs1	Coriaria myrtifolia	KC796522.1		TCCCGGGACCCGCGCAACACCGCGAGGAAGGCCGAGGCCTACCTGCGGGGCACCGGTTTCGCGGACACCGCCTACTTCGGCCCGGAGGCGGAGTTCTACATATTTGACGACGTACGCTACGACTACAATCCATATGGCTCCCTGCACGCCGTGGACTCCGTCGAGGCGGCCTGGAACACCGCCCGTAAGGAGGAGGGTGGGAACCTCGGCTACAAGCCCAGGTTCAAGGGGGGTTATTTCCCGGTTCCGCCGACCGACCACTTCACCGACCTGCGCTCGGAGATGACCCGGACCCTGATAAGGGCCGGGGTCACCGTCGAGATGCAGCATCACGAGGTGGGCACCGCCGGGCAGGCGGAGATAGACATTCGTTACGACACTCTGCTGCGGACCGCCGAC…
	F.CmM2b	Coriaria myrtifolia	KC796521.1		TCTCGCGACCCGCGCAACACCGCGAAGAAGGCCGAGGCCTACCTGCGGGGTACAGGTTTCGCGGACACCGCCTACTTCGGCCCGGAGGCCGAATTCTACATATTCGACGACGTCCGCTACGACTACAATCCATACGGTTCCCTGCACGCCGTGGACTCCATCGAGGCGGCCTGGAACACCGCACGCAAGGAGGAGGGCGGAAACCTCGGCTACAAGCCCAGGTTCAAGGGGGGTTATTTCCCGGTCCCCCCGACCGACCATTTCACCGACCTGCGGTCGGAGATGACCCGGGCGCTGATCAGGGCCGGTATCACCGTCGAGATGCAGCATCACGAGGTGGGGACCGCCGGGCAGGCGGAGATTGACATTCGCTACGACACCCTGCTGCGGACCGCCGAC…
	F.CmM1c	Coriaria myrtifolia	KC796519.1		TCCCGCGACCCGCGCAACACCGCGAAGAAGGCCGAGGCGTACCTGCGGGGTACGGGTTTTGCGGACACCGCCTACTTCGGCCCGGAGGCGGAGTTCTACATATTCGACGACGTCCGCTACGACTACAATCCATACGGTTCCCTGCACGCCGTGGACTCCATCGAGGCGGCCTGGAACACCGCCCGCAAGGAGGAGGGCGGAAATCTCGGCTACAAGCCCAGGTTCAAGGGGGGTTATTTCCCGGTCCCCCCGACCGACCATTTCACCGACCTGCGGTCGGAGATGACCCGGGCGCTGATCAGGGCCGGTATCACCGTCGAAATGCAGCACCACGAGGTGGGGACCGCAGGGCAGGCGGAGATCGACATCCGTTACGACACCCTGCTGCGGACCGCCGAC…
	F.CmM1b	Coriaria myrtifolia	KC796518.1		TCCCGCGACCCGCGCAACACCGCGAAGAAGGCCGAGGCGTACCTGCGGGGTACGGGTTTTGCGGACACCGCCTACTTCGGCCCGGAGGCGGAGTTCTACATATTCGACGACGTCCGCTACGACTACAATCCATACGGTTCCCTGCACGCCGTGGACTCCATCGAGGCGGCCTGGAACACCGCCCGCAAGGAGGAGGGCGGAAATCTCGGCTACAAGCCCAGGTTCAAGGGGGGTTATTTCCCGGTCCCCCCGACCGACCATTTCACCGACCTGCGGTCGGAGATGACCCGGGCGCTGATCAGGGCCGGTATCACCGTCGAAATGCAGCACCACGAGGTGGGGACCGCAGGGCAGGCGGAGATCGACATCCGTTACGACACCCTGCTGCGGACCGCCGAC…
	F.CmM1a	Coriaria myrtifolia	KC796517.1		TCCCGCGACCCGCGCAACACCGCGAAGAAGGCCGAGGCGTACCTGCGGGGTACGGGTTTTGCGGACACCGCCTACTTCGGCCCGGAGGCGGAGTTCTACATATTCGACGACGTCCGCTACGACTACAATCCATACGGTTCCCTGCACGCCGTGGACTCCATCGAGGCGGCCTGGAACACCGCCCGCAAGGAGGAGGGCGGAAATCTCGGCTACAAGCCCAGGTTCAAGGGGGGTTATTTCCCGGTCCCCCCGACCGACCATTTCACCGACCTGCGGTCGGAGATGACCCGGGCGCTGATCAGGGCCGGTATCACCGTCGAAATGCAGCACCACGAGGTGGGGACCGCAGGGCAGGCGGAGATCGACATCCGTTACGACACCCTGCTGCGGACCGCCGAC…

## Sheet: Sheet2
	>ME1
	TCTCGCGACCCGCGCAACACCGCGAAGAAGGCCGAGGCCTACCTGCGGGGTACAGGTTTCGCGGACACCGCCTACTTCGGCCCGGAGGCCGAATTCTACATATTCGACGACGTCCGCTACGA--CTACAATCCATACGGTTCCCTGCACGCCGTGGACTCCATCGAGGCGGCCTGGAACACCGCCCGCAAGGAGGAGGGCGGAAACCTCGGCTACAAGCCCAGGTTCAAGGGGGGTTATTTCCCGGTCCCCCCGACCGACCATTTCACCGACCTGCGGTCGGAGATGAGCCGGGCGCTGATCAGGGCCGGTATCACCGTCGAGATGCAGCATCACGAGGTGGGGACCGCCGGGCAGGCGGAGATTGACATTCGCTACGACACCCTGCTGCGGACCGCCG…
	>ME2
	TCTCGCGACCCGCGCAACACCGCGAAGAAGGCCGAGGCCTACCTGCGGGGTACAGGTTTCGCGGACACCGCCTACTTCGGCCCGGAGGCCGAATTCTACATATTCGACGACGTCCGCTACGA--CTACAATCCATACGGTTCCCTGCACGCCGTGGACTCCATCGAGGCGGCCTGGAACACCGCCCGCAAGGAGGAGGGCGGAAACCTCGGCTACAAGCCCAGGTTCAAGGGGGGTTATTTCCCGGTCCCCCCGACCGACCATTTCACCGACCTGCGGTCGGAGATGAGCCGGGCGCTGATCAGGGCCGGTATCACCGTCGAGATGCAGCATCACGAGGTGGGGACCGCCGGGCAGGCGGAGATTGACATTCGCTACGACACCCTGCTGCGGACCGCCG…
	>ME3
	TCTCGCGACCCGCGCAACACCGCGAAGAAGGCCGAGGCCTACCTGCGGGGTACAGGTTTCGCGGACACCGCCTACTTCGGCCCGGAGGCCGAATTCTACATATTCGACGACGTCCGCTACGA--CTACAATCCATACGGTTCCCTGCACGCCGTGGACTCCATCGAGGCGGCCTGGAACACCGCCCGCAAGGAGGAGGGCGGAAACCTCGGCTACAAGCCCAGGTTCAAGGGGGGTTATTTCCCGGTCCCCCCGACCGACCATTTCACCGACCTGCGGTCGGAGATGAGCCGGGCGCTGATCAGGGCCGGTATCACCGTCGAGATGCAGCATCACGAGGTGGGGACCGCCGGGCAGGCGGAGATTGACATTCGCTACGACACCCTGCTGCGGACCGCCG…
	>ME4
	TCTCGCGACCCGCGCAACACCGCGAAGAAGGCCGAGGCCTACCTGCGGGGTACAGGTTTCGCGGACACCGCCTACTTCGGCCCGGAGGCCGAATTCTACATATTCGACGACGTCCGCTACGA--CTACAATCCATACGGTTCCCTGCACGCCGTGGACTCCATCGAGGCGGCCTGGAACACCGCCCGCAAGGAGGAGGGCGGAAACCTCGGCTACAAGCCCAGGTTCAAGGGGGGTTATTTCCCGGTCCCCCCGACCGACCATTTCACCGACCTGCGGTCGGAGATGAGCCGGGCGCTGATCAGGGCCGGTATCACCGTCGAGATGCAGCATCACGAGGTGGGGACCGCCGGGCAGGCGGAGATTGACATTCGCTACGACACCCTGCTGCGGACCGCCG…
	>ME5
	TCTCGCGACCCGCGCAACACCGCGAAGAAGGCCGAGGCCTACCTGCGGGGTACAGGTTTCGCGGACACCGCCTACTTCGGCCCGGAGGCCGAATTCTACATATTCGACGACGTCCGCTACGA--CTACAATCCATACGGTTCCCTGCACGCCGTGGACTCCATCGAGGCGGCCTGGAACACCGCCCGCAAGGAGGAGGGCGGAAACCTCGGCTACAAGCCCAGGTTCAAGGGGGGTTATTTCCCGGTCCCCCCGACCGACCATTTCACCGACCTGCGGTCGGAGATGAGCCGGGCGCTGATCAGGGCCGGTATCACCGTCGAGATGCAGCATCACGAGGTGGGGACCGCCGGGCAGGCGGAGATTGACATTCGCTACGACACCCTGCTGCGGACCGCCG…
	>ME6
	TCTCGCGACCCGCGCAACACCGCGAAGAAGGCCGAGTCCTACCTGCGGGGTACAGGTTTCGCGGACACCGCCTACTTCGGCCCGGAGGCCGAATTCTACATATTCGACGACGTCCGCTACGA--CTACAATCCATACGGTTCCCTGCACGCCGTGGACTCCATCGAGGCGGCCTGGAACACCGCCCGCAAGGAGGAGGGCGGAAACCTCGGCTACAAGCCCAGGTTCAAGGGGGGTTATTTCCCGGTCCCCCCGACCGACCATTTCACCGACCTGCGGTCGGAGATGAGCCGGGCGCTGATCAGGGCCGGTATCACCGTCGAGATGCAGCATCACGAGGTGGGGACCGCCGGGCAGGCGGAGATTGACATTCGCTACGACACCCTGCTGCGGACCGCCG…
	>ME7
	TCTCGCGACCCGCGCAACACCGCGAAGAAGGCCGAGGCCTACCTGCGGGGTACAGGTTTCGCGGACACCGCCTACTTCGGCCCGGAGGCCGAATTCTACATATTCGACGACGTCCGCTACGA--CTACAATCCATACGGTTCCCTGCACGCCGTGGACTCCATCGAGGCGGCCTGGAACACCGCCCGCAAGGAGGAGGGCGGAAACCTCGGCTACAAGCCCAGGTTCAAGGGGGGTTATTTCCCGGTCCCCCCGACCGACCATTTCACCGACCTGCGGTCGGAGATGAGCCGGGCGCTGATCAGGGCCGGTATCACCGTCGAGATGCAGCATCACGAGGTGGGGACCGCCGGGCAGGCGGAGATTGACATTCGCTACGACACCCTGCTGCGGACCGCCG…
	>ME8
	TCTCGCGACCCGCGCAACACCGCGAAGAAGGCCGAGGCCTACCTGCGGGGTACAGGTTTCGCGGACACCGCCTACTTCGGCCCGGAGGCCGAATTCTACATATTCGACGACGTCCGCTACGA--CTACAATCCATACGGTTCCCTGCACGCCGTGGACTCCATCGAGGCGGCCTGGAACACCGCCCGCAAGGAGGAGGGCGGAAACCTCGGCTACAAGCCCAGGTTCAAGGGGGGTTATTTCCCGGTCCCCCCGACCGACCATTTCACCGACCTGCGGTCGGAGATGAGCCGGGCGCTGATCAGGGCCGGTATCACCGTCGAGATGCAGCATCACGAGGTGGGGACCGCCGGGCAGGCGGAGATTGACATTCGCTACGACACCCTGCTGCGGACCGCCG…
	>AV1
	TCTCGCGACCCGCGCAACACCGCGAAGAAGGCCGAGTCCTACCTGCGGGGTACAGGTTTCGCGGACACCGCCTACTTCGGCCCGGAGGCCGAATTCTACATATTCGACGACGTCCGCTACGA--CTACAATCCATACGGTTCCCTGCACGCCGTGGACTCCATCGAGGCGGCCTGGAACACCGCCCGCAAGGAGGAGGGCGGAAACCTCGGCTACAAGCCCAGGTTCAAGGGGGGTTATTTCCCGGTCCCCCCGACCGACCATTTCACCGACCTGCGGTCGGAGATGAGCCGGGCGCTGATCAGGGCCGGTATCACCGTCGAGATGCAGCATCACGAGGTGGGGACCGCCGGGCAGGCGGAGATTGACATTCGCTACGACACCCTGCTGCGGACCGCCG…
	>AV2
	TCTCGCGACCCGCGCAACACCGCGAAGAAGGCCGAGTCCTACCTGCGGGGTACAGGTTTCGCGGACACCGCCTACTTCGGCCCGGAGGCCGAATTCTACATATTCGACGACGTCCGCTACGA--CTACAATCCATACGGTTCCCTGCACGCCGTGGACTCCATCGAGGCGGCCTGGAACACCGCCCGCAAGGAGGAGGGCGGAAACCTCGGCTACAAGCCCAGGTTCAAGGGGGGTTATTTCCCGGTCCCCCCGACCGACCATTTCACCGACCTGCGGTCGGAGATGAGCCGGGCGCTGATCAGGGCCGGTATCACCGTCGAGATGCAGCATCACGAGGTGGGGACCGCCGGGCAGGCGGAGATTGACATTCGCTACGACACCCTGCTGCGGACCGCCG…
	>FH1
	TCTCGCGACCCGCGCAACACCGCGAAGAAGGCCGAGGCCTACCTGCGGGGTACAGGTTTCGCGGACACCGCCTACTTCGGCCCGGAGGCCGAATTCTACATATTCGACGACGTCCGCTACGA--CTACAATCCATACGGTTCCCTGCACGCCGTGGACTCCATCGAGGCGGCCTGGAACACCGCCCGCAAGGAGGAGGGCGGAAACCTCGGCTACAAGCCCAGGTTCAAGGGGGGTTATTTCCCGGTCCCCCCGACCGACCATTTCACCGACCTGCGGTCGGAGATGAGCCGGGCGCTGATCAGGGCCGGTATCACCGTCGAGATGCAGCATCACGAGGTGGGGACCGCCGGGCAGGCGGAGATTGACATTCGCTACGACACCCTGCTGCGGACCGCCG…
	>FH2
	TCTCGCGACCCGCGCAACACCGCGAAGAAGGCCGAGGCCTACCTGCGGGGTACAGGTTTCGCGGACACCGCCTACTTCGGCCCGGAGGCCGAATTCTACATATTCGACGACGTCCGCTACGA--CTACAATCCATACGGTTCCCTGCACGCCGTGGACTCCATCGAGGCGGCCTGGAACACCGCCCGCAAGGAGGAGGGCGGAAACCTCGGCTACAAGCCCAGGTTCAAGGGGGGTTATTTCCCGGTCCCCCCGACCGACCATTTCACCGACCTGCGGTCGGAGATGAGCCGGGCGCTGATCAGGGCCGGTATCACCGTCGAGATGCAGCATCACGAGGTGGGGACCGCCGGGCAGGCGGAGATTGACATTCGCTACGACACCCTGCTGCGGACCGCCG…
	>GV1
	TCTCGCGACCCGCGCAACACCGCGAAGAAGGCCGAGGCCTACCTGCGGGGTACAGGTTTCGCGGACACCGCCTACTTCGGCCCGGAGGCCGAATTCTACATATTCGACGACGTCCGCTACGA--CTACAATCCATACGGTTCCCTGCACGCCGTGGACTCCATCGAGGCGGCCTGGAACACCGCCCGCAAGGAGGAGGGCGGAAACCTCGGCTACAAGCCCAGGTTCAAGGGGGGTTATTTCCCGGTCCCCCCGACCGACCATTTCACCGACCTGCGGTCGGAGATGAGCCGGGCGCTGATCAGGGCCGGTATCACCGTCGAGATGCAGCATCACGAGGTGGGGACCGCCGGGCAGGCGGAGATTGACATTCGCTACGACACCCTGCTGCGGACCGCCG…
	>GV2
	TCTCGCGACCCGCGCAACACCGCGAAGAAGGCCGAGGCCTACCTGCGGGGTACAGGTTTCGCGGACACCGCCTACTTCGGCCCGGAGGCCGAATTCTACATATTCGACGACGTCCGCTACGA--CTACAATCCATACGGTTCCCTGCACGCCGTGGACTCCATCGAGGCGGCCTGGAACACCGCCCGCAAGGAGGAGGGCGGAAACCTCGGCTACAAGCCCAGGTTCAAGGGGGGTTATTTCCCGGTCCCCCCGACCGACCATTTCACCGACCTGCGGTCGGAGATGAGCCGGGCGCTGATCAGGGCCGGTATCACCGTCGAGATGCAGCATCACGAGGTGGGGACCGCCGGGCAGGCGGAGATTGACATTCGCTACGACACCCTGCTGCGGACCGCCG…
	>SV1
	TCTCGCGACCCGCGCAACACCGCGAAGAAGGCCGAGGCCTACCTGCGGGGTACAGGTTTCGCGGACACCGCCTACTTCGGCCCGGAGGCCGAATTCTACATATTCGACGACGTCCGCTACGA--CTACAATCCATACGGTTCCCTGCACGCCGTGGACTCCATCGAGGCGGCCTGGAACACCGCCCGCAAGGAGGAGGGCGGAAACCTCGGCTACAAGCCCAGGTTCAAGGGGGGTTATTTCCCGGTCCCCCCGACCGACCATTTCACCGACCTGCGGTCGGAGATGAGCCGGGCGCTGATCAGGGCCGGTATCACCGTCGAGATGCAGCATCACGAGGTGGGGACCGCCGGGCAGGCGGAGATTGACATTCGCTACGACACCCTGCTGCGGACCGCCG…
	>SV2
	TCTCGCGACCCGCGCAACACCGCGAAGAAGGCCGAGGCCTACCTGCGGGGTACAGGTTTCGCGGACACCGCCTACTTCGGCCCGGAGGCCGAATTCTACATATTCGACGACGTCCGCTACGA--CTACAATCCATACGGTTCCCTGCACGCCGTGGACTCCATCGAGGCGGCCTGGAACACCGCCCGCAAGGAGGAGGGCGGAAACCTCGGCTACAAGCCCAGGTTCAAGGGGGGTTATTTCCCGGTCCCCCCGACCGACCATTTCACCGACCTGCGGTCGGAGATGAGCCGGGCGCTGATCAGGGCCGGTATCACCGTCGAGATGCAGCATCACGAGGTGGGGACCGCCGGGCAGGCGGAGATTGACATTCGCTACGACACCCTGCTGCGGACCGCCG…
	>FC1
	TCTCGCGACCCGCGCAACACCGCGAAGAAGGCCGAGTCCTACCTGCGGGGTACAGGTTTCGCGGACACCGCCTACTTCGGCCCGGAGGCCGAATTCTACATATTCGACGACGTCCGCTACGA--CTACAATCCATACGGTTCCCTGCACGCCGTGGACTCCATCGAGGCGGCCTGGAACACCGCCCGCAAGGAGGAGGGCGGAAACCTCGGCTACAAGCCCAGGTTCAAGGGGGGTTATTTCCCGGTCCCCCCGACCGACCATTTCACCGACCTGCGGTCGGAGATGAGCCGGGCGCTGATCAGGGCCGGTATCACCGTCGAGATGCAGCATCACGAGGTGGGGACCGCCGGGCAGGCGGAGATTGACATTCGCTACGACACCCTGCTGCGGACCGCCG…
	>FC2
	TCTCGCGACCCGCGCAACACCGCGAAGAAGGCCGAGGCCTACCTGCGGGGTACAGGTTTCGCGGACACCGCCTACTTCGGCCCGGAGGCCGAATTCTACATATTCGACGACGTCCGCTACGA--CTACAATCCATACGGTTCCCTGCACGCCGTGGACTCCATCGAGGCAGCCTGGAACACCGCCCGCAAGGAGGAGGGCGGAAACCTCGGCTACAAGCCCAGGTTCAAGGGGGGTTATTTCCCGGTCCCCCCGACCGACCATTTCACCGACCTGCGGTCGGAGATGAGCCGGGCGCTGATCAGGGCCGGTATCACCGTCGAGATGCAGCATCACGAGGTGGGGACCGCCGGGCAGGCGGAGATTGACATTCGCTACGACACCCTGCTGCGGACCGCCG…
	>EL1
	TCTCGCGACCCGCGCAACACCGCGAAGAAGGCCGAGGCCTACCTGCGGGGTACAGGTTTCGCGGACACCGCCTACTTCGGCCCGGAGGCCGAATTCTACATATTCGACGACGTCCGCTACGA--CTACAATCCATACGGTTCCCTGCACGCCGTGGACTCCATCGAGGCGGCCTGGAACACCGCCCGCAAGGAGGAGGGCGGAAACCTCGGCTACAAGCCCAGGTTCAAGGGGGGTTATTTCCCGGTCCCCCCGACCGACCATTTCACCGACCTGCGGTCGGAGATGAGCCGGGCGCTGATCAGGGCCGGTATCACCGTCGAGATGCAGCATCACGAGGTGGGGACCGCCGGGCAGGCGGAGATTGACATTCGCTACGACACCCTGCTGCGGACCGCCG…
	>EL2
	TCTCGCGACCCGCGCAACACCGCGAAGAAGGCCGAGGCCTACCTGCGGGGTACAGGTTTCGCGGACACCGCCTACTTCGGCCCGGAGGCCGAATTCTACATATTCGACGACGTCCGCTACGA--CTACAATCCATACGGTTCCCTGCACGCCGTGGACTCCATCGAGGCGGCCTGGAACACCGCCCGCAAGGAGGAGGGCGGAAACCTCGGCTACAAGCCCAGGTTCAAGGGGGGTTATTTCCCGGTCCCCCCGACCGACCATTTCACCGACCTGCGGTCGGAGATGAGCCGGGCGCTGATCAGGGCCGGTATCACCGTCGAGATGCAGCATCACGAGGTGGGGACCGCCGGGCAGGCGGAGATTGACATTCGCTACGACACCCTGCTGCGGACCGCCG…
	>EL3
	TCTCGCGACCCGCGCAACACCGCGAAGAAGGCCGAGGCCTACCTGCGGGGTACAGGTTTCGCGGACACCGCCTACTTCGGCCCGGAGGCCGAATTCTACATATTCGACGACGTCCGCTACGA--CTACAATCCATACGGTTCCCTGCACGCCGTGGACTCCATCGAGGCGGCCTGGAACACCGCCCGCAAGGAGGAGGGCGGAAACCTCGGCTACAAGCCCAGGTTCAAGGGGGGTTATTTCCCGGTCCCCCCGACCGACCATTTCACCGACCTGCGGTCGGAGATGAGCCGGGCGCTGATCAGGGCCGGTATCACCGTCGAGATGCAGCATCACGAGGTGGGGACCGCCGGGCAGGCGGAGATTGACATTCGCTACGACACCCTGCTGCGGACCGCCG…
	>TK1
	TCTCGCGACCCGCGCAACACCGCGAAGAAGGCCGAGGCCTACCTGCGGGGTACAGGTTTCGCGGACACCGCCTACTTCGGCCCGGAGGCCGAATTCTACATATTCGACGACGTCCGCTACGA--CTACAATCCATACGGTTCCCTGCACGCCGTGGACTCCATCGAGGCGGCCTGGAACACCGCCCGCAAGGAGGAGGGCGGAAACCTCGGCTACAAGCCCAGGTTCAAGGGGGGTTATTTCCCGGTCCCCCCGACCGACCATTTCACCGACCTGCGGTCGAAGATGAGCCGGGCGCTGATCAGGGCCGGTATCACCGTCGAGATGCAGCATCACGAGGTGGGGACCGCCGGGCAGGCGGAGATTGACATTCGCTACGACACCCTGCTGCGGACCGCCA…
	>TK2
	TCTCGCGACCCGCGCAACACCGCGAAGAAGGCCGAGGCCTACCTGCGGGGTACAGGTTTCGCGGACACCGCCTACTTCGGCCCGGAGGCCGAATTCTACATATTCGACGACGTCCGCTACGA--CTACAATCCATACGGTTCCCTGCACGCCGTGGACTCCATCGAGGCGGCCTGGAACACCGCCCGCAAGGAGGAGGGCGGAAACCTCGGCTACAAGCCCAGGTTCAAGGGGGGTTATTTCCCGGTCCCCCCGACCGACCATTTCACCGACCTGCGGTCGGAGATGAGCCGGGCGCTGATCAGGGCCGGTATCACCGTCGAGATGCAGCATCACGAGGTGGGGACCGCCGGGCAGGCGGAGATTGACATTCGCTACGACACCCTGCTGCGGACCGCCG…
	>BF1
	TCTCGCGACCCGCGCAACACCGCGAAGAAGGCCGAGTCCTACCTGCGGGGTACAGGTTTCGCGGACACCGCCTACTTCGGCCCGGAGGCCGAATTCTACATATTCGACGACGTCCGCTACGA--CTACAATCCATACGGTTCCCTGCACGCCGTGGACTCCATCGAGGCGGCCTGGAACACCGCCCGCAAGGAGGAGGGCGGAAACCTCGGCTACAAGCCCAGGTTCAAGGGGGGTTATTTCCCGGTCCCCCCGACCGACCATTTCACCGACCTGCGGTCGGAGATGAGCCGGGCGCTGATCAGGGCCGGTATCACCGTCGAGATGCAGCATCACGAGGTGGGGACCGCCGGGCAGGCGGAGATTGACATTCGCTACGACACCCTGCTGCGGACCGCCG…
	>BF2
	TCTCGCGACCCGCGCAACACCGCGAAGAAGGCCGAGTCCTACCTGCGGGGTACAGGTTTCGCGGACACCGCCTACTTCGGCCCGGAGGCCGAATTCTACATATTCGACGACGTCCGCTACGA--CTACAATCCATACGGTTCCCTGCACGCCGTGGACTCCATCGAGGCGGCCTGGAACACCGCCCGCAAGGAGGAGGGCGGAAACCTCGGCTACAAGCCCAGGTTCAAGGGGGGTTATTTCCCGGTCCCCCCGACCGACCATTTCACCGACCTGCGGTCGGAGATGAGCCGGGCGCTGATCAGGGCCGGTATCACCGTCGAGATGCAGCATCACGAGGTGGGGACCGCCGGGCAGGCGGAGATTGACATTCGCTACGACACCCTGCTGCGGACCGCCG…
	>SM1
	TCTCGCGACCCGCGCAACACCGCGAAGAAGGCCGAGTCCTACCTGCGGGGTACAGGTTTCGCGGACACCGCCTACTTCGGCCCGGAGGCCGAATTCTACATATTCGACGACGTCCGCTACGA--CTACAATCCATACGGTTCCCTGCACGCCGTGGACTCCATCGAGGCGGCCTGGAACACCGCCCGCAAGGAGGAGGGCGGAAACCTCGGCTACAAGCCCAGGTTCAAGGGGGGTTATTTCCCGGTCCCCCCGACCGACCATTTCACCGACCTGCGGTCGGAGATGAGCCGGGCGCTGATCAGGGCCGGTATCACCGTCGAGATGCAGCATCACGAGGTGGGGACCGCCGGGCAGGCGGAGATTGACATTCGCTACGACACCCTGCTGCGGACCGCCG…
	>HV1
	TCTCGCGACCCGCGCAACACCGCGAAGAAGGCCGAGTCCTACCTGCGGGGTACAGGTTTCGCGGACACCGCCTACTTCGGCCCGGAGGCCGAATTCTACATATTCGACGACGTCCGCTACGA--CTACAATCCATACGGTTCCCTGCACGCCGTGGACTCCATCGAGGCGGCCTGGAACACCGCCCGCAAGGAGGAGGGCGGAAACCTCGGCTACAAGCCCAGGTTCAAGGGGGGTTATTTCCCGGTCCCCCCGACCGACCATTTCACCGACCTGCGGTCGGAGATGAGCCGGGCGCTGATCAGGGCCGGTATCACCGTCGAGATGCAGCATCACGAGGTGGGGACCGCCGGGCAGGCGGAGATTGACATTCGCTACGACACCCTACTGCGGACCGCCG…
	>HV2
	TCTCGCGACCCGCGCAACACCGCGAAGAAGGCCGAGTCCTACCTGCGGGGTACAGGTTTCGCGGACACCGCCTACTTCGGCCCGGAGGCCGAATTCTACATATTCGACGACGTCCGCTACGA--CTACAATCCATACGGTTCCCTGCACGCCGTGGACTCCATCGAGGCGGCCTGGAACACCGCCCGCAAGGAGGAGGGCGGAAACCTCGGCTACAAGCCCAGGTTCAAGGGGGGTTATTTCCCGGTCCCCCCGACCGACCATTTCACCGACCTGCGGTCGGAGATGAGCCGGGCGCTGATCAGGGCCGGTATCACCGTCGAGATGCAGCATCACGAGGTGGGGACCGCCGGGCAGGCGGAGATTGACATTCGCTACGACACCCTGCTGCGGACCGCCG…
	>HG1
	TCTCGCGACCCGCGCAACACCGCGAAGAAGGCCGAGTCCTACCTGCGGGGTACAGGTTTCGCGGACACCGCCTACTTCGGCCCGGAGGCCGAATTCTACATATTCGACGACGTCCGCTACGA--CTACAATCCATACGGTTCCCTGCACGCCGTGGACTCCATCGAGGCGGCCTGGAACACCGCCCGCAAGGAGGAGGGCGGAAACCTCGGCTACAAGCCCAGGTTCAAGGGGGGTTATTTCCCGGTCCCCCCGACCGACCATTTCACCGACCTGCGGTCGGAGATGAGCCGGGCGCTGATCAGGGCCGGTATCACCGTCGAGATGCAGCATCACGAGGTGGGGACCGCCGGGCAGGCGGAGATTGACATTCGCTACGACACCCTGCTGCGGACCGCCG…
	>HG2
	TCTCGCGACCCGCGCAACACCGCGAAGAAGGCCGAGTCCTACCTGCGGGGTACAGGTTTCGCGGACACCGCCTACTTCGGCCCGGAGGCCGAATTCTACATATTCGACGACGTCCGCTACGA--CTACAATCCATACGGTTCCCTGCACGCCGTGGACTCCATCGAGGCGGCCTGGAACACCGCCCGCAAGGAGGAGGGCGGAAACCTCGGCTACAAGCCCAGGTTCAAGGGGGGTTATTTCCCGGTCCCCCCGACCGACCATTTCACCGACCTGCGGTCGGAGATGAGCCGGGCACTGATCAGGGCCGGTATCACCGTCGAGATGCAGCATCACGAGGTGGGGACCGCCGGGCAGGCGGAGATTGACATTCGCTACGACACCCTGCTGCGGACCGCCG…
	>HG3
	TCTCGCGACCCGCGCAACACCGCGAAGAAGGCCGAGTCCTACCTGCGGGGTACAGGTTTCGCGGACACCGCCTACTTCGGCCCGGAGGCCGAATTCTACATATTCGACGACGTCCGCTACGA--CTACAATCCATACGGTTCCCTGCACGCCGTGGACTCCATCGAGGCGGCCTGGAACACCGCCCGCAAGGAGGAGGGCGGAAACCTCGGCTACAAGCCCAGGTTCAAGGGGGGTTATTTCCCGGTCCCCCCGACCGACCATTTCACCGACCTGCGGTCGGAGATGAGCCGGGCGCTGATCAGGGCCGGTATCACCGTCGAGATGCAGCATCACGAGGTGGGGACCGCCGGGCAGGCGGAGATTGACATTCGCTACGACACCCTACTGCGGACCGCCA…
	>HG4
	TCTCGCGACCCGCGCAACACCGCGAAGAAGGCCGAGTCCTACCTGCGGGGTACAGGTTTCGCGGACACCGCCTACTTCGGCCCGGAGGCCGAATTCTACATATTCGACGACGTCCGCTACGA--CTACAATCCATACGGTTCCCTGCACGCCGTGGACTCCATCGAGGCGGCCTGGAACACCGCCCGCAAGGAGGAGGGCGGAAACCTCGGCTACAAGCCCAGGTTCAAGGGGGGTTATTTCCCGGTCCCCCCGACCGACCATTTCACCGACCTGCGGTCGGAGATGAGCCGGGCGCTGATCAGGGCCGGTATCACCGTCGAGATGCAGCATCACGAGGTGGGGACCGCCGGGCAGGCGGAGATTGACATTCGCTACGACACCCTACTGCGGACCGCCA…
	>MC1
	TCTCGCGACCCGCGCAACACCGCGAAGAAGGCCGAGGCCTACCTGCGGGGTACAGGTTTCGCGGACACCGCCTACTTCGGCCCGGAGGCCGAATTCTACATATTCGACGACGTCCGCTACGA--CTACAATCCATACGGTTCCCTGCACGCCGTGGACTCCATCGAGGCGGCCTGGAACACCGCCCGCAAGGAGGAGGGCGGAAACCTCGGCTACAAGCCCAGGTTCAAGGGGGGTTATTTCCCGGTCCCCCCGACCGACCATTTCACCGACCTGCGGTCGGAGATGAGCCGGGCGCTGATCAGGGCCGGTATCACCGTCGAGATGCAGCATCACGAGGTGGGGACCGCCGGGCAGGCGGAGATTGACATTCGCTACGACACCCTGCTGCGGACCGCCA…
	>MC2
	TCTCGCGACCCGCGCAACACCGCGAAGAAGGCCGAGGCCTACCTGCGGGGTACAGGTTTCGCGGACACCGCCTACTTCGGCCCGGAGGCCGAATTCTACATATTCGACGACGTCCGCTACGA--CTACAATCCATACGGTTCCCTGCACGCCGTGGACTCCATCGAGGCGGCCTGGAACACCGCCCGCAAGGAGGAGGGCGGAAACCTCGGCTACAAGCCCAGGTTCAAGGGGGGTTATTTCCCGGTCCCCCCGACCGACCATTTCACCGACCTGCGGTCGGAGATGAGCCGGGCGCTGATCAGGGCCGGTATCACCGTCGAGATGCAGCATCACGAGGTGGGGACCGCCGGGCAGGCGGAGATTGACATTCGCTACGACACCCTGCTGCGGACCGCCG…
	>MC3
	TCTCGCGACCCGCGCAACACCGCGAAGAAGGCCGAGGCCTACCTGCGGGGTACAGGTTTCGCGGACACCGCCTACTTCGGCCCGGAGGCCGAATTCTACATATTCGACGACGTCCGCTACGA--CTACAATCCATACGGTTCCCTGCACGCCGTGGACTCCATCGAGGCGGCCTGGAACACCGCCCGCAAGGAGGAGGGCGGAAACCTCGGCTACAAGCCCAGGTTCAAGGGGGGTTATTTCCCGGTCCCCCCGACCGACCATTTCACCGACCTGCGGTCGGAGATGAGCCGGGCGCTGATCAGGGCCGGTATCACCGTCGAGATGCAGCATCACGAGGTGGGGACCGCCGGGCAGGCGGAGATTGACATTCGCTACGACACCCTGCTGCGGACCGCCG…
	>LP1
	-----------GCGCAACACCGCGAAGAAGGCCGAGTCCTACCTGCGGGGTACAGGTTTCGCGGACACCGCCTACTTCGGCCCGGAGGCCGAATTCTACATATTCGACGACGTCCGCTACGA--CTACAATCCATACGGTTCCCTGCACGCCGTGGACTCCATCGAGGCGGCCTGGAACACCGCCCGCAAGGAGGAGGGCGGAAACCTCGGCTACAAGCCCAGGTTCAAGGGGGGTTATTTCCCGGTCCCCCCGA
	>PM1
	-----------GCGCAACACCGCGAAGAAGGCCGAGTCCTACCTGCGGGGTACAGGTTTCGCGGACACCGCCTACTTCGGCCCGGAGGCCGAATTCTACATATTCGACGACGTCCGTTACGA--CTACAATCCATACGGTTCCCTGCATGCCGTGGACTCCATCGAGGCGGCTTGGAACACCGCCCGCAAGGAGGAGGGCGGAAACCTCGGCTACAAGCCCAGGTTCAAGGGGGGTTATTTCCCGGTCCCCCCGA
	>VM1
	TCTCGCGACCCGCGCAACACCGCGAAGAAGGCCGAGTCCTACCTGCGGGGTACAGGTTTCGCGGACACCGCCTACTTCGGCCCGGAGGCCGAATTCTACATATTCGACGACGTCCGCTACGA--CTACAATCCATACGGTTCCCTGCACGCCGTGGACTCCATCGAGGCGGCCTGGAACACCGCCCGCAAGGAGGAGGGCGGAAACCTCGGCTACAAGCCCAGGTTCAAGGGGGGTTATTTCCCGGTCCCCCCGACCGACCATTTCACCGACCTGCGGTCGGAGATGAGCCGGGCGCTGATCAGGGCCGGTATCACCGTCGAGATGCAGCATCACGAGGTGGGGACCGCCGGGCAGGCGGAGATTGACATTCGCTACGACACCCTGCTGCGGACCGCCG…
	>VM2
	------------------------AAGAAGGCCGAGTCCTACCTGCGGGGTACAGGTTTCGCGGACACCGCCTACTTCGGCCCGGAGGCCGAATTCTACATATTCGACGACGTCCGCTACGA--CTACAATCCATACGGTTCCCTGCACGCCGTGGACTCCATCGAGGCGGCCTGGAACACCGCCCGCAAGGAGGAGGGCGGAAACCTCGGCTACAAGCCCAGGTTCAAGGGGGGTTATTTCCCGGTCCCCCCGA
	>VM3
	TCTCGCGACCCGCGCAACACCGCGAAGAAGGCCGAGTCCTACCTGCGGGGTACAGGTTTCGCGGACACCGCCTACTTCGGCCCGGAGGCCGAATTCTACATATTCGACGACGTCCGCTACGA--CTACAATCCATACGGTTCCCTGCACGCCGTGGACTCCATCGAGGCGGCCTGGAACACCGCCCGCAAGGAGGAGGGCGGAAACCTCGGCTACAAGCCCAGGTTCAAGGGGGGTTATTTCCCGGTCCCCCCGACCGACCATTTCACCGACCTGCGGTCGGAGATGAGCCGGGCACTGATCAGGGCCGGTATCACCGTCGAGATGCAGCATCACGAGGTGGGGACCGCCGGGCAGGCGGAGATTGACATTCGCTACGACACCCTGCTGCGGACCGCCG…
	>VM4
	---CGCGACC-GCGCAACACCGCGAAGAAGGCCGAGTCCTACCTGCGGGGTACAGGTTTCGCGGACACCGCCTACTTCGGCCCGGAGGCCGAATTCTACATATTCGACGACGTCCGCTACGA--CTACAATCCATACGGTTCCCTGCACGCCGTGGACTCCATCGAGGCGGCCTGGAACACCGCCCGCAAGGAGGAGGGCGGAAACCTCGGCTACAAGCCCAGGTTCAAGGGGGGTTATTTCCCGGTCCCCCCGA
	>NV1
	TCTCGCGACCCGCGCAACACCGCGAAGAAGGCCGAGTCCTACCTGCGGGGTACAGGTTTCGCGGACACCGCCTACTTCGGCCCGGAGGCCGAATTCTACATATTCGACGACGTCCGCTACGA--CTACAATCCATACGGTTCCCTGCACGCCGTGGACTCCATCGAGGCGGCCTGGAACACCGCCCGCAAGGAGGAGGGCGGAAACCTCGGCTACAAGCCCAGGTTCAAGGGGGGTTATTTCCCGGTCCCCCCGACCGACCATTTCACCGACCTGCGGTCGGAGATGAGCCGGGCGCTGATCAGGGCCGGTATCACCGTCGAGATGCAGCATCACGAGGTGGGGACCGCCGGGCAGGCGGAGATTGACATTCGCTACGACACCCTACTGCGGACCGCCG…
	>NV2
	TCTCGCGACCCGCGCAACACCGCGAAGAAGGCCGAGTCCTACCTGCGGGGTACAGGTTTCGCGGACACCGCCTACTTCGGCCCGGAGGCCGAATTCTACATATTCGACGACGTCCGTTACGA--CTACAATCCATACGGTTCCCTGCATGCCGTGGACTCCATCGAGGCGGCTTGGAACACCGCCCGCAAGGAGGAGGGCGGAAACCTCGGCTACAAGCCCAGGTTCAAGGGGGGTTATTTCCCGGTCCCCCCGACCGACCATTTCACCGACCTGCGGTCGGAGATGAGCCGGGCGCTGATCAGAGCCGGTATCACCGTCGAGATGCAGCATCACGAGGTGGGGACCGCCGGGCAGGCGGAGATTGACATTCGCTACGACACCCTGCTGCGGACCGCCG…
	>NV3
	TCTCGCGACCCGCGCAACACCGCGAAGAAGGCCGAGTCCTACCTGCGGGGTACAGGTTTCGCGGACACCGCCTACTTCGGCCCGGAGGCCGAATTCTACATATTCGACGACGTCCGCTACGA--CTACAATCCATACGGTTCCCTGCACGCCGTGGACTCCATCGAGGCGGCCTGGAACACCGCCCGCAAGGAGGAGGGCGGAAACCTCGGCTACAAGCCCAGGTTCAAGGGGGGTTATTTCCCGGTCCCCCCGACCGACCATTTCACCGACCTGCGGTCGGAGATGAGCCGGGCGCTGATCAGGGCCGGTATCACCGTCGAGATGCAGCATCACGAGGTGGGGACCGCCGGGCAGGCGGAGATTGACATTCGCTACGACACCCTGCTGCGGACCGCCG…
	>NF1
	TCTCGCGACCCGCGCAACACCGCGAAGAAGGCCGAGGCCTACCTGCGGGGTACAGGTTTCGCGGACACCGCCTACTTCGGCCCGGAGGCCGAATTCTACATATTCGACGACGTCCGCTACGA--CTACAATCCATACGGTTCCCTGCACGCCGTGGACTCCATCGAGGCGGCCTGGAACACCGCCCGCAAGGAGGAGGGCGGAAACCTCGGCTACAAGCCCAGGTTCAAGGGGGGTTATTTCCCGGTCCCCCCGACCGACCATTTCACCGACCTGCGGTCGGAGATGAGCCGGGCGCTGATCAGGGCCGGTATCACCGTCGAGATGCAGCATCACGAGGTGGGGACCGCCGGGCAGGCGGAGATTGACATTCGCTACGACACCCTGCTGCGGACCGCCG…
	>VM5
	TCCCGGGACCCGCGGAACATCGCCAAGAAGGCGGAGACCTACCTGCGTGGTACCGGCATCGCCGACACGGCCTATTTCGGGCCCGAGGCTGAGTTCTACATCTTCGACGACGTCCGCTATGA--CTACAACCCCTACGGGTCGATGCACCAGGTCGACTCGGTCGAGGCCGCCTGGAACACCTCCCGAAAGGAAGAGGGCGGCAACCTCGGCTACAAGCCCCGCTTCAAGGGCGGCTACTTCCCGGTCCCGCCGACCGATCACTTCACGGACCTCCGCTCGGAGATGACGCGGGTCCTCTACGAGACCGGCATCACCGTCGAGATGCAGCACCATGAGGTCGGCACCGCCGGGCAGGCGGAGATCGACATCCGCTACGACACGCTGTTGAAGACCGCGG…
	>NF2
	TCCCGGGACCCGCGGAACATCGCCAAGAAGGCGGAGACGTACCTGCGGGGTACCGGAATCGCCGACACCGCCTATTTCGGGCCCGAGGCGGAGTTCTACATCTTCGACGACGTCCGCTATGA--CTACAACCCCTACGGGTCGATGCACCAGGTCGACTCGGTCGAGGCCGCCTGGAACACCGCCCGGAAGGAAGAGGGCGGCAATCTCGGCTACAAGCCCCGTTTCAAGGGCGGCTACTTCCCGGTTCCGCCGACCGACCACTTCACCGACCTCCGCTCAGAGATGACCCGGGTCCTCTACGAGACCGGTATCACCGTCGAGATGCAGCACCATGAGGTCGGCACCGCCGGGCAGGCGGAGATCGACATCCGCTACGACACGCTGTTGAAGACCGCGG…
	>MF1
	TCTCGGGACCCGCGGAACATCGCCAAGAAGGCGGAGACGTACCTGCGTGGTACCGGCATCGCCGACACGGCCTATTTTGGGCCCGAGGCCGAGTTCTACATCTTCGACGACGTCCGCTATGA--CTACAACCCCTACGGGTCGATGCACCAGGTCGACTCGGTCGAGGCCGCCTGGAACACCGCCCGAAAGGAAGAGGGCGGCAACCTCGGCTACAAGCCCCGCTTCAAGGGCGGCTACTTCCCGGTCCCGCCGACCGATCACTTCACGGACCTCCGCTCGGAGATGACGCGGGTCCTCTACGAGACCGGCATCACCGTCGAGATGCAGCACCATGAGGTTGGCACCGCCGGGCAGGCGGAGATCGACATCCGCTACGACACGCTGTTGAAGACCGCGG…
	>MF2
	TCTCGCGACCCGCGGAACATCGCCAAGAAGGCGGAGACATATCTGCGGGGTACCGGCATCGCCGACACCGCCTACTTCGGACCGGAGGCGGAGTTCTACATCTTCGACGACGTCCGGTACGA--CTACAACCCGTACGGGTCGATGCACCAGGTCGACTCGGTCGAGGCCGCCTGGAACACCGCCCGCAAGGAAGAGGGCGGCAATCTCGGTTACAAGCCGAGGTTCAAGGGCGGCTACTTCCCGGTTCCGCCGACCGACCACTTCACCGACCTCCGCTCGGAGATGACCCGGGTCCTCTACGAGACCGGTATCACCGTCGAGATGCAGCACCACGAGGTCGGCACCGCCGGGCAGGCGGAGATCGACATCCGCTACGACACGCTGCTGAAGACCGCGG…
	>MF3
	-----------GCGGAACATCGCGAAGAAGGCGGAGACCTATCTGCGGGGTACCGGAATCGCCGACACCGCCAATTTCGGACCCGAGGCGGAGTTCTACATCTTCGACGACGTCCGCTACGA--CTACAACCCCTACGGGTCGATGCACCAGGTCGACTCGGTCGAGGCCGCCTGGAACACCGCCCGGAAGGAAGAGGGCGGCAATCTCGGCTACAAGCCTCGGTTCAAGGGCGGCTACTTCCCGGTTCCGCCGA
	>CW1
	-------------------TCGCCAAGAAGGCGGAGACGTACCTGCGGGGTACCGGAATCGCCGACACCGCCTATTTCGGACCCGAGGCGGAGTTCTACATCTTCGACGACGTCCGCTATGA--CTACAACCCCTACGGGTCGATGCACCAGGTCGACTCGGTCGAGGCCGCCTGGAACACCGCCCGGAAGGAAGAGGGCGGCAATCTCGGCTACAAGCCTCGGTTCAAGGGCGGCTACTTCCCGGTTCCGCCGA
	>0206.26.04
	TCTCGCGACCCGCGCAACACCGCGAAGAAGGCCGAGGCCTACCTGCGGGGTACAGGTTTCGCGGACACCGCCTACTTCGGCCCGGAGGCCGAATTCTACATATTCGACGACGTCCGTTACGA--CTACAATCCATACGGTTCCCTGCACGCCGTGGACTCCATCGAGGCGGCCTGGAACACCGCCCGCAAGGAGGAGGGCGGAAACCTCGGCTACAAGCCCAGGTTCAAGGGGGGTTATTTCCCGGTCCCCCCGACCGACCATTTCACCGACCTGCGGTCGGAGATGAGCCGGGCGCTGATCAGAGCCGGTATCACCGTCGAGATGCAGCATCACGAGGTGGGGACCGCCGGGCAGGCGGAGATTGACATTCGCTACGACACCCTGCTGCGGACCGCCG…
	>0206.26.05
	TCTCGCGACCCGCGCAACACCGCGAAGAAGGCCGAGTCCTACCTGCGGGGTACAGGTTTCGCGGACACCGCCTACTTCGGCCCGGAGGCCGAATTCTACATATTCGACGACGTCCGCTACGA--CTACAATCCATACGGTTCCCTGCACGCCGTGGACTCCATCGAGGCGGCCTGGAACACCGCCCGCAAGGAGGAGGGCGGAAACCTCGGCTACAAGCCCAGGTTCAAGGGGGGTTATTTCCCGGTCCCCCCGACCGACCATTTCACCGACCTGCGGTCGGAGATGAGCCGGGCGCTGATCAGGGCCGGTATCACCGTCGAGATGCAGCATCACGAGGTGGGGACCGCCGGGCAGGCGGAGATTGACATTCGCTACGACACCCTGCTGCGGACCGCCG…
	>0209.12.01
	TCTCGCGACCCGCGCAACACCGCGAAGAAGGCCGAGGCTTATCTGCGGGGTACAGGTTTCGCGGACACCGCCTACTTCGGCCCGGAGGCGGAGTTCTACATATTCGACGACGTCCGCTACGA--CTACAATCCATACGGTTCCCTGCACGCCGTGGACTCCATCGAGGCGGCCTGGAATACCGCCCGCAAGGAGGAGGGCGGAAATCTCGGCTACAAGCCCAGGTTCAAGGGGGGGTATTTCCCGGTCCCCCCGACCGACCATTTCACCGACCTGCGGTCGGAGATGACCCGGGCACTGATCAGGGCCGGTATCACCGTCGAGATGCAGCACCACGAGGTGGGGACCGCCGGGCAGGCGGAGATCGACATTCGCTACGACACCCTGCTGCGGACCGCCG…
	>0304.10.04
	TCTCGCGACCCGCGCAACACCGCGAAGAAGGCCGAGTCCTACCTGCGGGGTACAGGTTTCGCGGACACCGCCTACTTCGGCCCGGAGGCCGAATTCTACATATTCGACGACGTCCGCTACGA--CTACAATCCATACGGTTCCCTGCACGCCGTGGACTCCATCGAGGCGGCCTGGAACACCGCCCGCAAGGAGGAGGGCGGAAACCTCGGCTACAAGCCCAGGTTCAAGGGGGGTTATTTCCCGGTCCCCCCGACCGACCATTTCACCGACCTGCGGTCGGAGATGAGCCGGGCACTGATCAGGGCCGGTATCACCGTCGAGATGCAGCATCACGAGGTGGGGACCGCCGGGCAGGCGGAGATTGACATTCGCTACGACACCCTGCTGCGGACCGCCG…
	>0304.10.05
	TCTCGCGACCCGCGCAACACCGCGAAGAAGGCCGAGGCCTACCTGCGGGGTACAGGTTTTGCGGACACCGCCTACTTCGGCCCGGAGGCCGAGTTCTACATATTCGACGACGTCCGCTACGA--CTACAATCCATATGGTTCCCTGCACGCCGTGGACTCCATCGAGGCGGCCTGGAACACCGCCCGCAAGGAGGAGGGTGGAAACCTCGGCTACAAGCCCAGGTTCAAGGGGGGTTATTTCCCCGTCCCCCCGACCGACCATTTCACCGACCTGCGGTCGGAGATGACCCGGGCACTGATCAGGGCCGGTATCACCGTCGAGATGCAGCACCACGAGGTGGGGACCGCCGGGCAGGCGGAGATTGACATTCGCTACGACACCCTGCTGCGGACCGCCG…
	>0304.11.01
	TCTCGCGACCCGCGCAACACCGCGAAGAAGGCCGAGGCCTACCTGCGGGGTACAGGTTTCGCGGACACCGCCTACTTCGGCCCGGAGGCCGAATTCTACATATTCGACGACGTCCGTTACGA--CTACAATCCATACGGTTCCCTGCACGCCGTGGACTCCATCGAGGCGGCCTGGAACACCGCCCGCAAGGAGGAGGGCGGAAACCTCGGCTACAAGCCCAGGTTCAAGGGGGGTTATTTCCCGGTCCCCCCGACCGACCATTTCACCGACCTGCGGTCGGAGATGAGCCGGGCGCTGATCAGAGCCGGTATCACCGTCGAGATGCAGCATCACGAGGTGGGGACCGCCGGGCAGGCGGAGATTGACATTCGCTACGACACCCTGCTGCGGACCGCCG…
	>0305.19.01
	TCTCGCGACC-GCGCAACACCGCGAAGAAGGCCGAGGCCTACCTACGGGGTACAGGTTTCGCGGACACCGCCTACTTCGGCCCGGAGGCCGAATTCTACATATTCGACGACGTCCGCTACGA--CTACAATCCATACGGTTCCCTGCACGCCGTGGACTCCATCGAGGCGGCCTGGAACACCGCCCGCAAGGAGGAGGGCGGAAACCTCGGCTACAAGCCCAGGTTCAAGGGGGGTTATTTCCCGGTCCCCCCGACCGACCATTTCACCGACCTGCGGTCGGAGATGACCCGGGCGCTGATCAGGGCCGGTATCACCGTCGAGATGCAGCATCACGAGGTGGGGACCGCCGGGCAGGCAGAGATTGACATTCGCTACGACACCCTGCTGCGGACCGCCG…
	>0305.21.01
	TCTCGCGACCCGCGCAACACCGCGAAGAAGGCCGAGGCCTACCTGCGGGGTACAGGTTTCGCGGACACCGCCTACTTCGGCCCGGAGGCCGAATTCTACATATTCGACGACGTCCGTTACGA--CTACAATCCATACGGTTCCCTGCACGCCGTGGACTCCATCGAGGCGGCCTGGAACACCGCCCGCAAGGAGGAGGGCGGAAACCTCGGCTACAAGCCCAGGTTCAAGGGGGGTTATTTCCCGGTCCCCCCGACCGACCATTTCACCGACCTGCGGTCGGAGATGAGCCGGGCGCTGATCAGAGCCGGTATCACCGTCGAGATGCAGCATCACGAGGTGGGGACCGCCGGGCAGGCGGAGATTGACATTCGCTACGACACCCTGCTGCGGACCGCCG…
	>0305.21.02
	TCTCGCGACC-GCGCA-CACCGCGA--GAGGCCGAGGCCTACCTGCGGGGTACAGGTTTCGCGGACACCGCCTACTTCGGCCCGGAGGCCGAATTCTACATATTCGACGACGTCCGTTACGA--CTACAATCCATACGGTTCCCTGCACGCCGTGGACTCCATCGAGGCGGCCTGGAACACCGCCCGCAAGGAGGAGGGCGGAAACCTCGGCTACAAGCCCAGGTTCAAGGGGGGTTATTTTCCGGTCCCCCCGACCGACCATTTCACCGACCTGCGGTCGGAGATGAGCCGGGCGCTGATCAGAGCCGGTATCACCGTCGAGATGCAGCATCACGAGGTGGGGACCGCCGGGCAGGCAGAGATTGACATTCGCTACGACACCCTGCTGCGGACCGCCA…
	>0305.21.03
	-----------GCGCAACACCGCGAAGAAGGCCGAGGCCTACCTACGGGGTACAGGTTTCGCGGACACCGCCTACTTCGGCCCGGAGGCCGAATTCTACATATTCGACGACGTCCGCTACGA--CTACAATCCATACGGTTCCCTGCACGCCGTGGACTCCATCGAGGCGGCCTGGAACACCGCCCGCAAGGAGGAGGGCGGAAACCTCGGCTACAAGCCCAGGTTCAAGGGGGGTTATTTCCCGGTCCCCCCGA
	>0305.21.04
	-----------GCGCAACACCGCGAAGAAGGCCGAGGCCTACCTGCGGGGTACAGGTTTCGCGGACACCGCCTACTTCGGCCCGGAGGCCGAATTCTACATATTCGACGACGTCCGCTACGA--CTACAATCCATACGGTTCCCTGCACGCCGTGGACTCCATCGAGGCGGCCTGGAACACCGCCCGCAAGGAGGAGGGCGGAAACCTCGGCTACAAGCCCAGGTTCAAGGGGGGTTATTTCCCGGTCCCCCCGA
	>0305.21.05
	TCTCGCGACCCGCGCAACACCGCGAAGAAGGCCGAGGCCTACCTGCGGGGTACAGGTTTCGCGGACACCGCCTACTTCGGCCCGGAGGCCGAATTCTACATATTCGACGACGTCCGCTACGA--CTACAATCCATACGGTTCCCTGCACGCCGTGGACTCCATCGAGGCGGCCTGGAACACCGCCCGCAAGGAGGAGGGCGGAAACCTCGGCTACAAGCCCAGGTTCAAGGGGGGTTATTTCCCGGTCCCCCCGACCGACCATTTCACCGACCTGCGGTCGGAGATGACCCGGGCGCTGATCAGGGCCGGTATCACCGTCGAAATGCAGCATCACGAGGTGGGGACCGCCGGGCAGGCGGAGATTGACATTCGCTACGACACCCTGCTGCGGACCGCCG…
	>0305.21.06
	TCTCGCGACCCGCGCAACACCGCGAAGAAGGCCGAGGCCTACCTGCGGGGTACAGGTTTCGCGGACACCGCCTACTTCGGCCCGGAGGCCGAATTCTACATATTCGACGACGTCCGCTACGA--CTACAATCCATACGGTTCCCTGCACGCCGTGGACTCCATCGAGGCGGCCTGGAACACCGCCCGCAAGGAGGAGGGCGGAAACCTCGGCTACAAGCCCAGGTTCAAGGGGGGTTATTTCCCGGTCCCCCCGACCGACCATTTCACCGACCTGCGGTCGGAGATGACCCGGGCGCTGATCAGGGCCGGTATCACCGTCGAGATGCAGCATCACGAGGTGGGGACCGCCGGGCAGGCGGAGATTGACATTCGCTACGACACCCTGCTGCGGACCGCCG…
	>0305.23.01
	TCTCGCGACCCGCGCAACACCGCGAAGAAGGCCGAGTCCTACCTGCGGGGTACAGGTTTCGCGGACACCGCCTACTTCGGCCCGGAGGCCGAATTCTACATATTCGACGACGTCCGCTACGA--CTACAATCCATACGGTTCCCTGCACGCCGTGGACTCCATCGAGGCGGCCTGGAACACCGCCCGCAAGGAGGAGGGCGGAAACCTCGGCTACAAGCCCAGGTTCAAGGGGGGTTATTTCCCGGTCCCCCCGACCGACCATTTCACCGACCTGCGGTCGGAGATGAGCCGGGCGCTGATCAGGGCCGGTATCACCGTCGAGATGCAGCATCACGAGGTGGGGACCGCCGGGCAGGCGGAGATTGACATTCGCTACGACACCCTGCTGCGGACCGCCG…
	>0305.23.02
	TCTCGCGACC-GCGCAACACCGCGAAGAAGGCCGAGTCCTACCTGCGGGGTACAGGTTTCGCGGACACCGCCTACTTCGGCCCGGAGGCCGAATTCTACATATTCGACGACGTCCGCTACGA--CTACAATCCATACGGTTCCCTGCACGCCGTGGACTCCATCGAGGCGGCCTGGAACACCGCCCGCAAGGAGGAGGGCGGAAACCTCGGCTACAAGCCCAGGTTCAAGGGGGGTTATTTCCCGGTCCCCCCGACCGACCATTTCACCGACCTGCGGTCGGAGATGAGCCGGGCGCTGATCAGGGCCGGTATCACCGTCGAGATGCAGCATCACGAGGTGGGGACCGCCGGGCAGGCGGAGATTGACATTCGCTACGACACCCTGCTGCGGACCGCCG…
	>0305.23.03
	-------ACCCGCGCAACACCGCGAGGAAGGCTGAGGCCTACCTGCGGGGCACCGGTTTCGCGGACACCGCCTACTTCGGCCCGGAGGCGGAGTTCTACATATTTGACGACGTACGCTACGA--CTACAATCCATATGGCTCCCTGCACGCTGTGGACTCCATCGAGGCGGCCTGGAACACCGCCCGTAAGGAGGAGGGTGGGAACCTCGGCTACAAGCCCAGGTTCAAGGGGGGTTATTTCCCGGTTCCGCCGA
	>0305.23.04
	-----------------CACCGCGAAGAAGGCCGAGGCCTACCTGCGGGGTACAGGTTTCGCGGACACCGCCTACTTCGGCCCGGAGGCCGAATTCTACATATTCGACGACGTCCGTTACGA--CTACAATCCATACGGTTCCCTGCACGCCGTGGACTCCATCGAGGCGGCCTGGAACACCGCCCGCAAGGAGGAGGGCGGAAACCTCGGCTACAAGCCCAGGTTCAAGGGGGGTTATTTCCCGGTCCCCCCAA
	>0305.23.05
	TCTCGCGACCCGCGCAACACCGCGAAGAAGGCCGAGGCCTACCTGCGGGGTACAGGTTTCGCGGACACCGCCTACTTCGGCCCGGAGGCCGAATTCTACATATTCGACGACGTCCGTTACGA--CTACAATCCATACGGTTCCCTGCACGCCGTGGACTCCATCGAGGCGGCCTGGAACACCGCCCGCAAGGAGGAGGGCGGAAACCTCGGCTACAAGCCCAGGTTCAAGGGGGGTTATTTCCCGGTCCCCCCGACCGACCATTTCACCGACCTGCGGTCGGAGATGAGCCGGGCGCTGATCAGAGCCGGTATCACCGTCGAGATGCAGCATCACGAGGTGGGGACCGCCGGGCAGGCGGAGATTGACATTCGCTACGACACCCTGCTGCGGACCGCCG…
	>0305.23.06
	-----------GCGCA-CACCGCGAAGAAGGCCGAGGCCTACCTGCGGGGTACAGGTTTCGCGGACACCGCCTACTTCGGCCCGGAGGCCGAATTCTACATATTCGACGACGTCCGTTACGA--CTACAATCCATACGGTTCCCTGCACGCCGTGGACTCCATCGAGGCGGCCTGGAACACCGCCCGCAAGGAGGAGGGCGGAAACCTCGGCTACAAGCCCAGGTTCAAGGGGGGTTATTTCCCGGTCCCCCCGA
	>0305.23.07
	TCTCGCGACC-GCGCAACACCGCGAAGAAGGCCGAGGCCTACCTGCGGGGTACAGGTTTCGCGGACACCGCCTACTTCGGCCCGGAGGCCGAATTCTACATATTCGACGACGTCCGTTACGA--CTACAATCCATACGGTTCCCTGCACGCCGTGGACTCCATCGAGGCGGCCTGGAACACCGCCCGCAAGGAGGAGGGCGGAAACCTCGGCTACAAGCCCAGGTTCAAGGGGGGTTATTTCCCGGTCCCCCCGACCGACCATTTCACCGACCTGCGGTCGGAGATGAGCCGGGCGCTGATCAGAGCCGGTATCACCGTCGAGATGCAGCATCACGAGGTGGGGACCGCCGGGCAGGCGGAGATTGACATTCGCTACGACACCCTGCTGCGGACCGCCG…
	>0305.24.01
	TCTCGCGACCCGCGCAACACCGCGAAGAAGGCCGAGGCCTACCTGCGGGGTACAGGTTTCGCGGACACCGCCTACTTCGGCCCGGAGGCCGAATTCTACATATTCGACGACGTCCGCTACGA--CTACAATCCATACGGTTCCCTGCACGCCGTGGACTCCATCGAGGCAGCCTGGAACACCGCCCGCAAGGAGGAGGGCGGAAACCTCGGCTACAAGCCCAGGTTCAAGGGGGGTTATTTCCCGGTCCCCCCGACCGACCATTTCACCGACCTGCGGTCGGAGATGACCCGGGCGCTGATCAGGGCCGGTATCACCGTCGAGATGCAGCATCACGAGGTGGGGACCGCCGGGCAGGCGGAGATTGACATTCGCTACGACACCCTGCTGCGGACCGCCG…
	>0305.29.01
	----------------------CGAAGAAGGCCGAGGCCTACCTGCGGGGTACAGGTTTCGCGGACACCGCCTACTTCGGCCCGGAGGCCGAATTCTACATATTCGACGACGTCCGCTACGA--CTACAATCCATACGGTTCCCTGCACGCCGTGGACTCCATCGAGGCGGCCTGGAACACCGCCCGCAAGGAGGAGGGCGGAAACCTCGGCTACAAGCCCAGGTTCAAGGGGGGTTATTTCCCGGTCCCCCCGA
	>0307.16.01
	TCTCGCGACCCGCGCAACACCGCGAAGAAGGCCGAGGCCTACCTGCGGGGTACAGGTTTCGCGGACACCGCCTACTTCGGCCCGGAGGCCGAATTCTACATATTCGACGACGTCCGCTACGA--CTACAATCCATACGGTTCCCTGCACGCCGTGGACTCCATCGAGGCGGCCTGGAACACCGCCCGCAAGGAGGAGGGCGGAAACCTCGGCTACAAGCCCAGGTTCAAGGGGGGTTATTTCCCGGTCCCCCCGACCGACCATTTCACCGACCTGCGGTCGGAGATGACCCGGGCGCTGATCAGGGCCGGTATCACCGTCGAGATGCAGCATCACGAGGTGGGGACCGCCGGGCAGGCGGAGATTGACATTCGCTACGACACCCTGCTGCGGACCGCCG…
	>0405.19.12
	TCTCGCGACC-GCGCA-CACCGCGA-GAAGGCCGAGGCCTACCTGCGGGGTACAGGTTTCGCGGaCACcGCCTACTTCGGCCCGGAGGCCGAATTCTACATATTCGACGACGTCCGCTACGA--CTACAATCCATACGGTTCCCTGCACGCCGTGGACTCCATCGAGGCGGCCTGGAACACCGCCCGCAAGGAGGAGGGCGGAAACCTCGGCTACAAGCCCAGGTTCAAGGGGGGTTATTTCCCGGTCCCCCCGACCGACCATTTCACCGACCTGCGGTCGGAGATGAGCCGGGCGCTGATCAGGGCCGGTATCACCGTCGAGATGCAGCATCACGAGGTGGGGACCGCCGGGCAGGCGGAGATTGACATTCGCTACGACACCCTGCTGCGGACCGCCG…
	>0405.19.13
	TCTCGCGACC-GCGCA-CACCGCGA-GAAGGCCGAGGCCTACCTGCGGGGTACAGGTTTCGCGGACACCGCCTACTTCGGCCCGGAGGCCGAATTCTACATATTCGACGACGTCCGCTACGA--CTACAATCCATACGGTTCCCTGCACGCCGTGGACTCCATCGAGGCGGCCTGGAACACCGCCCGCAAGGAGGAGGGCGGAAACCTCGGCTACAAGCCCAGGTTCAAGGGGGGTTATTTCCCGGTCCCCCCGACCGACCATTTCACCGACCTGCGGTCGGAGATGAGCCGGGCGCTGATCAGGGCCGGTATCACCGTCGAGATGCAGCATCACGAGGTGGGGACCGCCGGGCAGGCGGAGATTGACATTCGCTACGACACCCTGCTGCGGACCGCCG…
	>0405.18.02
	TCTCGCGACC-GCGCA-CACCGCGA-GAGG-CCGAGGCCTACCTGCGGGGTACAGGTTTTGCGGACACCGCCTACTTCGGCCCGGAGGCCGAGTTCTACATATTCGACGACGTCCGCTACGA--CTACAATCCATATGGTTCCCTGCACGCCGTGGACTCCATCGAGGCGGCCTGGAACACCGCCCGCAAGGAGGAGGGTGGAAACCTCGGCTACAAGCCCAGGTTCAAGGGGGGTTATTTCCCCGTCCCCCCGACCGACCATTTCACCGACCTGCGGTCGGAGATGACCCGGGCACTGATCAGGGCCGGTATCACCGTCGAGATGCAGCACCACGAGGTGGGGACCGCCGGGCAGGCGGAGATTGACATTCGCTACGACACCCTGCTGCGGACCGCCG…
	>0405.18.03
	TCTCGCGACC-GCGCA-CACCGCGaAGAAGGCCGAGGCCTACCTGCGGGGTACAGGTTTTGCGGACACCGCCTACTTCGGCCCGGAGGCCGAGTTCTACATATTCGACGACGTCCGCTACGA--CTACAATCCATATGGTTCCCTGCACGCCGTGGACTCCATCGAGGCGGCCTGGAACACCGCCCGCAAGGAGGAGGGTGGAAACCTCGGCTACAAGCCCAGGTTCAAGGGGGGTTATTTCCCCGTCCCCCCGACCGACCATTTCACCGACCTGCGGTCGGAGATGACCCGGGCACTGATCAGGGCCGGTATCACCGTCAAGATGCAGCACCACGAGGTGGGGACCGCCGGGCAGGCGGAAATTGACTTTCGCTACGACACCCTGCTGCGGACCGCCG…
	>0405.19.01
	TCTCGCGACCCGCGCA-CACCGCGA-GAGG-CCGAGGCCTACCTGCGGGGTACAGGTTTCGCGGACACCGCCTACTTCGGCCCGGAGGCCGAATTCTACATATTCGACGACGTCCGTTACGA--CTACAATCCATACGGTTCCCTGCACGCCGTGGACTCCATCGAGGCGGCCTGGAACACCGCCCGCAAGGAGGAGGGCGGAAACCTCGGCTACAAGCCCAGGTTCAAGGGGGGTTATTTCCCGGTCCCCCCGACCGACCATTTCACCGACCTGCGGTCGGAGATGAGCCGGGCGCTGATCAGAGCCGGTATCACCGTCGAGATGCAGCATCACGAGGTGGGGACCGCCGGGCAGGCGGAGATTGACATTCGCTACGACACCCTGCTGCGGACCGCCG…
	>0405.19.05
	TCTCGCGACC-GCGCA-CACCGCGA-GAGG-CCGAGGCCTACCTGCGGGGTACAGGTTTCGCGGACACCGCCTACTTCGGCCCGGAGGCCGAATTCTACATATTCGACGACGTCCGTTACGA--CTACAATCCATACGGTTCCCTGCACGCCGTGGACTCCATCGAGGCGGCCTGGAACACCGCCCGCAAGGAGGAGGGCGGAAACCTCGGCTACAAGCCCAGGTTCAAGGGGGGTTATTTCCCGGTCCCCCCGACCGACCATTTCACCGACCTGCGGTCGGAGATGAGCCGGGCGCTGATCAGAGCCGGTATCACCGTCAAGATGCAGCATCACGAGGTGGGGACCGCCGGGCAGGCGGAGATTGACATTCGCTACGACACCCTGCTGCGGACCGCCG…
	>0405.20.03
	TCTCGCGACC-GCGCA-CACGGCGAAGAGG-CCGAGGCCTACCTGCGGGGTACAGGTTTCGCGGACACCGCCTACTTCGGCCCGGAGGCCGAATTCTACATATTCGACGACGTCCGCTACGA--CTACAATCCATACGGTTCCCTGCACGCCGTGGACTCCATCGAGGCGGCCTGGAACACCGCCCGCAAGGAGGAGGGCGGAAACCTCGGCTACAAGCCCAGGTTCAAGGGGGGTTATTTCCCGGTCCCCCCGACCGACCATTTCACCGACCTGCGGTCGGAGATGAGCCGGGCGCTGATCAGGGCCGGTATCACCGTCGAGATGCAGCATCACGAGGTGGGGACCGCCGGGCAGGCGGAGATTGACATTCGCTACGACACCCTGCTGCGGACCGCCG…
	>0405.19.11
	TCTCGCGACC-GCGCA-CACCGCGA-GAGG-CCGAGGCCTACCTGCGGGGTACAGGTTTCGCGGACACCGCCTACTTCGGCCCGGAGGCCGAATTCTACATATTCGACGACGTCCGTTACGA--CTACAATCCATACGGTTCCCTGCACGCCGTGGACTCCATCGAGGCGGCCTGGAACACCGCCCGCAAGGAGGAGGGCGGAAACCTCGGCTACAAGCCCAGGTTCAAGGGGGGTTATTTCCCGGTCCCCCCGACCGACCATTTCACCGACCTGCGGTCGGAGATGAGCCGGGCGCTGATCAGAGCCGGTATCACCGTCGAGATGCAGCATCACGAGGTGGGGACCGCCGGGCAGGCGGAGATTGACATTCGCTACGACACCCTGCTGCGGACCGCCG…
	>0405.19.14
	TcCTCGCGACCGCGCA-CACCGCGA-GAAGGCCGAGGCCTACCTGCGGGGTACAGGTTTCGCGGACaCcGCCTACTTCGGCCCGGAGGCCGAATTCTACATATTCGACGACGTCCGCTACGA--CTACAATCCATACGGTTCCCTGCACGCCGTGGACTCCATCGAGGCGGCCTGGAACACCGCCCGCAAGGAGGAGGGCGGAAACCTCGGCTACAAGCCCAGGTTCAAGGGGGGTTATTTCCCGGTCCCCCCGACCGACCATTTCACCGACCTGCGGTCGGAGATGAGCCGGGCGCTGATCAGGGCCGGTRTCACCGTCGAGATGCAGCATCACGAGGTGGGGACCGCCGGGCAGGCGGAGATTGACATTCGCTACGACMCCCTGCTGCGGACCGCCG…
	>0405.21.01
	TCTCGCGACC-GCGCA-CACCGCGAAGAGG-CCGAGGCTTATCTGCGGGGTACAGGTTTCGCGGACACCGCCTACTTCGGCCCGGAGGCGGAGTTCTACATATTCGACGACGTCCGCTACGA--CTACAATCCATACGGTTCCCTGCACGCCGTGGACTCCATCGAGGCGGCCTGGAATACCGCCCGCAAGGAGGAGGGCGGAAACCTCGGCTACAAGCCCAGGTTCAAGGGGGGGTATTTCCCGGTCCCCCCGACCGACCATTTCACCGACCTGCGGTCGGAGATGACCCGGGCACTGATCAGGGCCGGTRTCACCGTCGAGATGCRGCACCACGAGGTGGGGACCGCCGGGCAGGSGGAGATCGACATTCGCTACGACACCCTGCTGCGGACCGCCG…
	>0405.21.03
	TCTCGCGACCCGCGCA-CACCGCGAAGAAGGCCGAGGCTTATCTGCGGGGTACAGGTTTCGCGGACACCGCCTACTTCGGCCCGGAGGCGGAGTTCTACATATTCGACGACGTCCGCTACGA--CTACAATCCATACGGTTCCCTGCACGCCGTGGACTCCATCGAGGCGGCCTGGAATACCGCCCGCAAGGAGGAGGGCGGAAACCTCGGCTACAAGCCCAGGTTCAAGGGGGGGTATTTCCCGGTCCCCCCGACCGACCATTTCACCGACCTGCGGTCGGAGATGACCCGGGCACTGATCAGGGCCGGTATCACCGTCRAGATGCAGCACCACGAGGTGGGGACCGTCGGGCAGGCGGAGATCGACATTCGCTACGACACCCTGCTGCGGACCGCCG…
	>0405.21.07
	TCTCGCGACCCGCGCA-CACCGCGAAGAAGGCCGAGGCCTACCTGCGGGGTACAGGTTTCGCGGACACCGCCTACTTCGGCCCGGAGGCCGAATTCTACATATTCGACGACGTCCGCTACGA--CTACAATCCATACGGTTCCCTGCACGCCGTGGACTCCATCGAGGCGGCCTGGAACACCGCCCGCAAGGAGGAGGGCGGAAACCTCGGCTACAAGCCCAGGTTCAAGGGGGGTTATTTCCCGGYCCCCCCGACCGACCATTTCACCGACCTGCGGTCGGAGATGACCCGGGCGCTGATCAGGGCCGGTATCACCGTCGAGATGCAG----------------------------------------------------------------------…
	>Alnus.incana
	TCGCGCGACCCGCGCAACATCGCCAAGAAGGCCGAGACCTACCTGCGCGGCACCGGTATCGCCGACACCGCGTACTTCGGCCCGGAGGCGGAGTTCTACATCTTCGACGACGTCCGGTACGA--CTACAACCCGTACGGCTCCATGCACCAGGTCGACTCGGTCGAGGCGGCCTGGAACACCGCCCGCAAGGAGGAGGGCGGCAACCTCGGCTACAAGCCCCGGTTCAAGGGCGGCTACTTCCCGGTCCCGCCCACCGACCACTTCACCGACCTGCGCTCCGAGATGACCCGGGTGCTCTACGAGACCGGCATCACCGTCGAGATGCAGCACCACGAGGTCGGCACCGCGGGTCAGGCCGAGATCGACATCCGTTTCGACACGCTGTTGAAGACCGCCG…
	>Cas.cunn
	TCCCGGGACCCGCGCAACATCGCCAAGAAGGCGGAGGCCTATCTCCGGGGCACCGGCGTCGCGGACACCGCGTATTTCGGTCCGGAGGCGGAGTTCTACATCTTCGACGATGTCCGTTATGA--CTACAACCCCTACGGGTCGATGCACCAGGTCGACTCGGTCGAGGCCGCCTGGAACACCGCCCGGAAGGAAGAGGGCGGAAACCTCGGGTACAAGCCGAGGTTCAAGGGCGGCTACTTCCCGGTGCCGCCCACGGACCACTTCACCGACCTGCGTTCCGAGATGACCCGGGTGCTCTACGAGACGGGTATCACCGTCGAGATGCAGCACCACGAGGTCGGCACCGCGGGCCAGGCGGAGATCGACATCAGGTACGACACGCTCCTGAAGACCGCCG…
	>Cea.amer
	TCTCGCGACCCGCGCAACACCGCGAAGAAGGCCGAGGCTTACCTGCGGGGTACGGGTTTCGCGGACACCGCCTATTTCGGCCCGGAGGCCGAGTTCTACATATTCGACGACGTCCGCTACGA--CTACAACCCATACGGTTCCCTGCACGCCGTGGACTCCATCGAGGCGGCCTGGAACACCGCCCGCAAGGAGGAGGGTGGAAACCTCGGCTACAAGCCCAGGTTCAAGGGAGGCTACTTCCCGGTCCCCCCGACCGACCATTTCACCGACCTGCGGTCGGAGATGACCCGGGCGCTGATCAGGGCCGGTATCACCGTCGAGATGCAGCACCACGAGGTGGGGACCGCCGGGCAGGCGGAAATCGACATCCGTTACGACACCCTGCTGCGGACCGCCG…
	>Cerc.led
	TCCCGGGACCCGCGCAACACCGCGAGGAAGGCCGAGGCCTACCTGCGGGGCACCGGTTTCGCGGACACCGCCTATTTCGGCCCGGAGGCGGAGTTCTACATATTTGACGACGTACGCTACGA--CTACAATCCATATGGCTCCCTGCACGCCGTGGACTCCGTCGAGGCGGCCTGGAACACCGCCCGTAAGGAGGAGGGCGGGAACCTCGGCTACAAGCCCAGGTTCAAGGGAGGTTATTTCCCGGTTCCGCCGACCGACCACTTCACCGACCTGCGCTCGGAGATGACCCGGACCCTGATAAGGGCCGGGGTCACCGTCGAGATGCAGCATCACGAGGTGGGCACCGCCGGGCAGGCGGAGATAGACATTCGTTACGACACCCTGCTGCGGACCGCCG…
	>Chama.fol
	TCTCGCGACCCGCGCAACACCGCGAAGAAGGCCGAGTCCTACCTGCGGGGTACAGGTTTCGCGGACACCGCCTACTTCGGCCCGGAGGCCGAATTCTACATATTCGACGACGTCCGCTACGA--CTACAATCCATACGGTTCCCTGCACGCCGTGGACTCCATCGAGGCGGCCTGGAACACCGCCCGCAAGGAGGAGGGCGGAAACCTCGGCTACAAGCCCAGGTTCAAGGGGGGTTATTTCCCGGTCCCCCCGACCGACCATTTCACCGACCTGCGGTCGGAGATGAGCCGGGCGCTGATCAGGGCCGGTATCACCGTCGAGATGCAGCATCACGAGGTGGGGACCGCCGGGCAGGCGGAGATTGACATTCGCTACGACACCCTACTGCGGACCGCCG…
	>Coll.hyr
	TCGCGCGACCCGCGCAACATCGCCAAGAAGGCCGAGGCCTACCTGCGCGGCACGGGGATCGCCGACACCGCCTACTTCGGCCCCGAGGCCGAGTTCTACATCTTCGTCGACGTCCGCTACGA--CTACAACCCCTACGGGTCGATGCACGCGGTCGACTCGGTGGAGGCCGCGTGGAACACCGCACGAAAGGAGGAGGGCGGCAACCTCGGATACAAGCCCCGGTTCAAGGGCGGCTACTTCCCCGTGCCGCCGACGGACCACTTCACCGACCTGCGCTCGGAGATGACCCGGGTGCTCTTCGAGGTCGGCATCACCGTCGAGATGCAGCACCACGAGGTCGGCACCGCCGGCCAGGCCGAGATCGACATCAGGTACGACACGCTGCTCAAGACGGCCG…
	>Comp.per
	TCCCGCGACCCGCGGAACATCGCCAAGAAGGCGGAGACGTACCTGCGCGGTACCGGCATCGCCGACACGGCCTATTTCGGGCCGGAGGCGGAGTTCTACATCTTCGATGACGTCCGTTACGA--CTACAGCCCCTACGGGTCGATGCACCAGGTCGACTCGGTCGAGGCCGCCTGGAACACCGCCCGGAAGGAGGAGGGCGGCAACCTCGGCTACAAGCCTCGATTCAAGGGCGGTTACTTCCCGGTCCCGCCGACCGACCATTTCACCGACCTGCGCTCGGAGATGACCCGGGTCCTCTACGAGACCGGCATCACCGTCGAGATGCAGCATCACGAGGTCGGCACCGCGGGGCAGGCGGAGATCGACATCCGCTACGACACGCTGCTGAAGACCGCGG…
	>Comp.per.CpI1
	TCCCGGGACCCGCGGAACATCGCCAAGAAGGCGGAGACGTACCTGCGTGGTACCAGCATCGCCGACACGGCCTATTTCGGACCCGAGGCGGAGTTCTACATCTTCGACGACGTCCGCTATGA--CTACAACCCCTACGGGTCGATGCACCACGTCGACTCGGTCGAGGCCGCCTGGAACACCTCCCGAAAGGAAGAGGGCGGCAACCTCGGTTACAAGCCCCGCTTCAAGGGCGGCTACTTCCCGGTCCCGCCGACCGATCACTTCACGGACCTCCGCTCGGAGATGACGCGGGTCCTCTATGAGACCGGCATCACCGTCGAGATGCAGCACCATGAGGTCGGCACCGCCGGGCAGGCGGAGATCGACATCCGCTACGACACGCTGTTGAAGACCGCGG…
	>Cor.arb
	TCCCGCGATCCGCGCAACACGGCGAAAAAGGCCGAAGCCTACCTGCGCGGGACGGGTTTCGCGGACACCGCCTACTTCGGCCCGGAGGCCGAGTTCTACATCTTCGACGACGTTCGTTACGA--CTACAACCCGTACGGTTCCATGCACGCCGTCGACTCCGTCGAGGCAGCCTGGAACACTGCCCGCAAGGAAGAAGGCGGGAATCTCGGCTACAAGCCCAGATTCAAGGGTGGATACTTCCCGGTACCCCCGACCGACCATTTCACCGATCTGCGCTCGGAGATGGTGCGGGCGCTGTTCCGCGCCGGTATCACCGTCGAGATGCAGCATCACGAGGTGGGGACCGCCGGGCAGGCCGAGATCGACATCCGGTACAGCACGCTCCTGCGGACCGCCG…
	>Cow.stans
	TCTCGCGACCCGCGCAACACCGCGAAGAAGGCCGAGTCCTACCTGCGGGGTACAGGTTTCGCGGACACCGCCTACTTCGGCCCGGAGGCCGAATTCTACATATTCGACGACGTCCGCTACGA--CTACAATCCATACGGTTCCCTGCACGCCGTGGACTCCATCGAGGCGGCCTGGAACACCGCCCGCAAGGAGGAGGGCGGAAACCTCGGCTACAAGCCCAGGTTCAAGGGGGGTTATTTCCCGGTCCCCCCGACCGACCATTTCACCGACCTGCGGTCGGAGATGAGCCGGGCACTGATCAGGGCCGGTATCACCGTCGAGATGCAGCATCACGAGGTGGGGACCGCCGGGCAGGCGGAGATTGACATTCGCTACGACACCCTGCTGCGGACCGCCG…
	>Dis.serr.Ds12B
	TCGCGCGACCCGCGCAACATCGCCAAGAAGGCCGAGGCCTACCTGCGCGGCACGGGGATCGCCGACACCGCCTACTTCGGCCCCGAGGCCGAGTTCTACATCTTCGACGACGTCCGCTACGA--CTACAACCCCTACGGGTCGATGCACGCGGTCGACTCGGTGGAGGCCGCGTGGAACACCGCGCGGAAGGAGGAGGGCGGCAACCTCGGGTACAAGCCACGGTTCAAGGGCGGCTACTTCCCCGTGCCGCCGACAGACCACTTCACCGACCTGCGTTCGGAGATGACCCGGGTGCTCTTCGAGGTCGGCATCACCGTCGAGATGCAGCACCACGAGGTCGGCACCGCCGGTCAGGCCGAGATCGACATCAGGTACGACACGCTACTCAAGACGGCCG…
	>Ela.ang
	TCGCGCGACCCCCGCAACATCGCCAAGAAGGCCGAGGCCTACCTGCGCGGCACGGGGATCGCCGACACCGCCTACTTCGGGCCCGAGGCCGAGTTCTACATCTTCGACGACGTCCGCTACGA--CTACACCCCCTACGGGTCGATGCACGCGGTCGACTCGGTGGAGGCCGCGTGGAACACGGCGCGCAAGGAGGAGGGCGGCAACCTCGGCTACAAGCCCCGGTTCAAGGGCGGCTACTTCCCCGTGCCGCCGACGGACCACTTCACCGACCTGCGCTCGGAGATGACCCGGGTGCTCTTCGAGGTCGGCATCACCGTCGAGATGCAGCACCACGAGGTCGGCACCGCCGGCCAGGCCGAGATCGACATCAGGTACGACACGCTGCTCAAGACGGCCG…
	>Hipp.rham
	TCGCGCGATCCGCGCAACATCGCGAAGAAGGCCGAGGAGTACCTGCGCGGCACCGGCATCGCCGACACCGCGTACTTCGGACCGGAAGCCGAGTTCTACATCTTCGACGACGTCCGGTACGA--CTACAGCCCCTCCGGCTCGATGCACGCCGTCGACTCGGTCGAGGCCGCGTGGAACACCGCGCGCAAGGAGGAGGGCGGCAACCTCGGGTACAAGCCCCGCTTCAAGGGGGGCTACTTCCCGGTGCCGCCGACGGACCACTTCACCGACCTGCGCTCGGAGATGACCCGGGTGCTGTTCGACGTCGGCATCACCGTCGAGATGCAGCACCACGAGGTCGGCACCGCCGGCCAGGCGGAGATCGACATCAGGTACGACACGCTGCTCAAGACCGCCG…
	>Myr.gale.2
	TCCCGCGACCCGCGGAACATCGCCAAGAAGGCGGAGACGTACCTGCGGGGAACCGGCATCGCCGACACGGCCTACTTCGGGCCGGAGGCGGAGTTCTACATCTTCGACGACGTCCGGTACGA--CTACAACCCGTACGGGTCGATGCACCAGGTCGACTCGGTCGAGGCCGCCTGGAACACCGCCCGCAAGGAGGAGGGCGGCAACCTCGGTTACAAGCCGAGGTTCAAGGGCGGCTACTTCCCGGTGCCGCCGACCGACCATTTCACGGACCTCCGCTCGGAGATGACCCGGGTCCTCTACGAGACGGGTATCACCGTCGAGATGCAGCACCACGAGGTCGGCACCGCCGGGCAGGCGGAGATCGACATCCGCTACGACACGCTGCTGAAGACCGCGG…
	>Myr.gale.1
	TCCCGCGACCCGCGCAACATCGCCAAGAAGGCGGAGACCTACCTGCGCGGGACCGGTATCGCCGACACCGCCTTCTTCGGCCCGGAGGCGGAGTTCTACATCTTCGACGATGTCCGGTATGA--CTACAACCCCTACGGGTCTTTTCACCAGGTCGATTCCGTCGAGGCCGCCTGGAACACCGCGCGCAAGGAAGAGGGCGGTAACCTCGGTTACAAGCCGAGGTTCAAGGGCGGCTACTTCCCGGTCCCGCCGACCGACCATTTCACCGACCTGCGCTCCGAGATGACGCGCGTGCTCTACGAGACCGGCATCACCGTCGAGATGCAGCATCACGAGGTCGGCACGGCGGGCCAGGCGGAGATTGACATCCGCTATGACACACTGCTGAAGACCGCCG…
	>Myr.penn
	TCGCGGGATCCGCGGAACATCGCCAAGAAGGCGGAGACGTACCTGCGTGGTACCGGCATAGCCGACACGGCCTATTTCGGACCCGAGGCGGAGTTCTACATCTTCGACGACGTCCGTTACGA--CTACAATCCCTACGGGTCGATGCACCAGGTCGACTCGGTCGAGGCCGCCTGGAACACCGCCCGCAAGGAAGAGGGTGGCAACCTCGGCTACAAGCCCCGCTTCAAGGGCGGGTACTTCCCGGTGCCGCCGACCGACCATTTCACCGACCTTCGCTCGGAGATGACCAGGGTCCTCTACGAGACCGGTATCACCGTCGAGATGCAGCACCATGAGGTCGGTACCGCGGGGCAGGCGGAGATCGACATCCGCTACGACACGCTGCTGAAGACCGCGG…
	>Pur.gland
	TCTCGCGACCCGCGCAACACCGCGAAGAAGGCCGAGTCCTACCTGCGGGGTACAGGTTTCGCGGACACCGCCTACTTCGGCCCGGAGGCCGAATTCTACATATTCGACGACGTCCGCTACGA--CTACAATCCATACGGTTCCCTGCACGCCGTGGACTCCATCGAGGCGGCCTGGAACACCGCCCGCAAGGAGGAGGGCGGAAACCTCGGCTACAAGCCCAGGTTCAAGGGGGGTTATTTCCCGGTCCCCCCGACCGACCATTTCACCGACCTGCGGTCGGAGATGAGCCGGGCGCTGATCAGGGCCGGTATCACCGTCGAGATGCAGCATCACGAGGTGGGGACCGCCGGGCAGGCGGAGATTGACATTCGCTACGACACCCTACTGCGGACCGCCG…
	>Ret.eph.ReI6
	TCGCGCGACCCGCGCAACATCGCCAAGAAGGCCGAGGCCTACCTGCGCGGCACGGGGATCGCCGACACCGCCTACTTCGGTCCCGAGGCCGAGTTCTACATCTTCGACGACGTCCGCTACGA--CTACAACCCCTACGGGTCGATGCACGCGGTCGACTCGGTGGAGGCCGCGTGGAACACCGCGCGGAAGGAGGAGGGCGGCAACCTCGGGTACAAGCCCCGGTTCAAGGGCGGCTACTTCCCTGTGCCGACGACGGACCACTTCACCGACCTGCGCTCGGAGATGACCCGGGTGCTCTTCGAGGTCGGCATCACCGTCGAGATGCAGCACCACGAGGTCGGCACCGCCGGCCAGGCCGAGATCGACATCAGGTACGACACGCTGCTCAAGACGGCCG…
	>Tal.quin
	TCGCGCGACCCGCGCAACATCGCGAAGAAGGCCGAGGAGTACCTGCGCGGCACCGGCATCGCCGACACCGCCTACTTCGGCCCCGAGGCCGAGTTCTACATCTTCGACGACGTGCGTTACGA--CTACAACCCGTACGGGTCCATGCACGCCGTGGACTCCGTCGAGGCCGCGTGGAACACCGCACGCAAGGAGGAGGGGGGCAATCTCGGCTACAAGCCCCGGTTCAAGGGGGGCTACTTCCCGGTGCCGCCGACGGACCACTTCACCGACCTGCGCTCGGAGATGACCCGGGTGCTGTTCGAGGTCGGCATCACCGTCGAGATGCAGCACCACGAGGTCGGAACCGCAGGTCAGGCCGAGATCGACATCAGGTACGACACGCTGCTGAAGACAGCGG…
	>Tre.trin
	TCGCGCGATCCGCGCAACATCGCGAAGAAGGCCGAGGAGTACCTGCGCGGCACCGGCATCGCCGACACCGCGTACTTCGGTCCCGAAGCCGAGTTCTACATCTTCGACGACGTCCGGTACGA--CTACAGCCCCTCCGGCTCGATGCACGCCGTCGACTCGGTCGAGGCCGCGTGGAACACCGCGCGCAAGGAGGAGGGCGGCAACCTCGGGTACAAGCCCCGCTTCAAGGGGGGCTACTTCCCGGTGCCGCCGACGGACCACTTCACCGACCTGCGCTCGGAGATGACCCGGGTGCTGTTCGACGTCGGCATCACCGTCGAGATGCAGCACCACGAGGTCGGCACCGCCGGCCAGGCGGAGATCGACATCAGGTACGACACGCTGCTCAAGACCGCCG…
	>Tal.quin.TqI5
	TCGCGCGACCCGCGCAACATCGCCAAGAAGGCCGAGGCCTACCTGCGCGGCACGGGGATCGCCGACACCGCCTACTTCGGCCCCGAGGCCGAGTTCTACATCTTCGACGACGTCCGCTACGA--CTACAACCCCTACGGGTCGATGCACGCGGTCGACTCGGTGGAGGCCGCGTGGAACACCGCGCGGAAGGAGGAGGGCGGCAACCTCGGATACAAGCCCCGGTTCAAGGGCGGCTACTTCCCCGTGCCGCCGACGGACCACTTCACCGACCTGCGCTCGGAGATGACCCGGGTGCTCTTCGAGGTCGGCATCACCGTCGAGATGCAGCACCACGAGGTCGGCACCGCCGGCCAGGCCGAGATCGACATCAGGTACGACACGCTGCTCAAGACGGCCG…
	>Acid.cell
	AGCCGGGACCCGCGCAATGTCGCCCGGAAAGCGGAGGCGTACCTGGTCAGCACGGGTATCGCGGACACCGCGTACTTCGGCCCTGAAGCGGAGTTTTACATCTTTGACGAGGTGCGCTTCGAAACCTCAGCGCACCAGAGTTACT--ACCACATCGACTCGGTCGCGGGCGCGTGGAACACCGGTCGCATTGAGGACAACGGCAACCGCGGATACAAGGTGCGGTACAAGGGCGGCTACTTCCCGGTCCCGCCGACCGACCACTTCGCCGACCTGCGAGCCGAAATGGCGCGGGAACTCATCCGGGCCGGAATCCTCGTCGAAAAGCAGCACCACGAAGTCGGCACGGCTGGTCAGGCGGAAATCAACTACAAGTTCAACACGCTGCTCCGGGCCGCAG…
	>Dg1
	TCCCGGGACCCGCGCAACACCGCGAGGAAGGCCGAGGCCTACCTGCGGGGCACCGGTTTCGCGGACACCGCCTACTTCGGCCCGGAGGCGGAGTTCTACATATTTGACGACGTACGCTACGACTACAATCCATATGGCTCCCTGCACGCCGTGGACTCCGTCGAGGCGGCCTGGAACACCGCCCGTAAGGAGGAGGGTGGGAACCTCGGCTACAAGCCCAGGTTCAAGGGGGGTTATTTCCCGGTTCCGCCGACCGACCACTTCACCGACCTGCGCTCGGAGATGACCCGGACCCTGATAAGGGCCGGGGTCACCGTCGAGATGCAGCATCACGAGGTGGGCACCGCCGGGCAGGCGGAGATAGACATTCGTTACGACACTCTGCTGCGGACCGCCGAC…
	>Dg2
	TCTCGCGACCCGCGCAACACCGCGAAGAAGGCCGAGTCCTACCTGCGGGGT
	ACAGGTTTCGCGGACACCGCCTACTTCGGCCCGGAGGCCGAATTCTACATATTCGACGAC
	GTCCGCTACGACTACAATCCATACGGTTCCCTGCACGCCGTGGACTCCATCGAGGCGGCC
	TGGAACACCGCCCGCAAGGAGGAGGGCGGAAACCTCGGCTACAAGCCCAGGTTCAAGGGG
	GGTTATTTCCCGGTCCCCCCGACCGACCATTTCACCGACCTGCGGTCGGAGATGAGCCGG
	GCGCTGATCAGGGCCGGTATCACCGTCGAGATGCAGCATCACGAGGTGGGGACCGCCGGG
	CAGGCGGAGATTGACATTCGCTACGACACCCTGCTGCGGACCGCCGACAACCTGATGCTC
	TACAAATACATAATCCGCAATGTCGCGCTCTCCCGCGGCAAAA
	>BMG5.1
	tcccgggacccgcgcaacaccgcgaggaaggccgaggcctacctgcggggcaccggtttcgcggacaccgcctacttcggcccggaggcggagttctacatatttgacgacgtacgctacgactacaatccatatggctccctgcacgctgtggactccgtcgaggcggcctggaacaccgcccgtaaggaggagggcgggaacctcggctacaagcccaggttcaaggggggttatttcccggttccgccgaccgaccacttcaccgacctgcgctcggagatgacccggaccctgataagggccggggtcaccgtcgagatgcagcatcacgaggtgggcaccgccgggcaggcggagatagacattcgttacgacaccctgctgcggaccgccgac…
	>F.CmMx2
	TCTCGCGACCCGCGCAACACCGCGAAGAAGGCCGAGGCCTACCTGCGGGGTA
	CAGGTTTCGCGGACACCGCCTACTTCGGCCCGGAGGCCGAATTCTACATATTCGACGACGTCCGCTACGA
	CTACAATCCATACGGTTCCCTGCACGCCGTGGACTCCATCGAGGCGGCCTGGAACACCGCCCGCAAGGAG
	GAGGGCGGAAACCTCGGCTACAAGCCCAGGTTCAAGGGGGGTTATTTCCCGGTCCCCCCGACCGACCATT
	TCACCGACCTGCGGTCGGAGATGAGCCGGGCGCTGATCAGGGCCGGTATCACCGTCGAGATGCAGCATCA
	CGAGGTGGGGACCGCCGGGCAGGCGGAGATTGACATTCGCTACGACACCCTGCTGCGGACCGCCGACAAC
	CTGATGCTCTATAAATACATAATCCGCAATGTCGCGCTCTCCCGCGGCAAAACCGTGACCTTC
	>F.CmMx1
	TCTCGCGACCCGCGCAACACCGCGAAGAAGGCCGAGGCCTACCTGCGGGGTA
	CAGGTTTCGCGGACACCGCCTACTTCGGCCCGGAGGCCGAATTCTACATATTCGACGACGTCCGCTACGA
	CTACAATCCATACGGTTCCCTGCACGCCGTGGACTCCATCGAGGCGGCCTGGAACACCGCCCGCAAGGAG
	GAGGGCGGAAACCTCGGCTACAAGCCCAGGTTCAAGGGGGGTTATTTCCCGGTCCCCCCGACCGACCATT
	TCACCGACCTGCGGTCGGAGATGAGCCGGGCGCTGATCAGGGCCGGTATCACCGTCGAGATGCAGCATCA
	CGAGGTGGGGACCGCCGGGCAGGCGGAGATTGACATTCGCTACGACACCCTGCTGCGGACCGCCGACAAC
	CTGATGCTCTATAAATACATAATCCGCAATGTCGCGCTCTCCCGCGGCAAAACCGTGACCTTC
	>F.CnP2
	TCTCGCGACCCGCGCAACACCGCGAAGAAGGCCGAGGCCTACCTGCGGGGTA
	CAGGTTTCGCGGACACCGCCTACTTCGGCCCGGAGGCCGAATTCTACATATTCGACGACGTCCGCTACGA
	CTACAATCCATACGGTTCCTTGCACGCCGTGGACTCCATCGAGGCGGCCTGGAACACCGCCCGCAAGGAG
	GAGGGCGGAAACCTCGGCTACAAGCCCAGGTTCAAGGGGGGTTATTTCCCGGTCCCCCCGACCGACCATT
	TCACCGACCTGCGGTCGGAGATGACCCGGGCGCTGATCAGGGCCGGTATCACCGTCGAGATGCAGCATCA
	CGAGGTGGGGACCGCCGGGCAGGCGGAGATTGACATTCGCTACGACACCCTGCTGCGGACCGCCGACAAC
	CTGATGCTCTACAAATACATAATCCGCAATGTCGCGCTCTCCCGCGGCAAAACCGTGACCTTC
	>F.CnP1
	TCTCGCGACCCGCGCAACACCGCGAAGAAGGCCGAGGCCTACCTGCGGGGTA
	CAGGTTTCGCGGACACCGCCTACTTCGGCCCGGAGGCCGAATTCTACATATTCGACGACGTCCGCTACGA
	CTACAATCCATACGGTTCCTTGCACGCCGTGGACTCCATCGAGGCGGCCTGGAACACCGCCCGCAAGGAG
	GAGGGCGGAAACCTCGGCTACAAGCCCAGGTTCAAGGGGGGTTATTTCCCGGTCCCCCCGACCGACCATT
	TCACCGACCTGCGGTCGGAGATGACCCGGGCGCTGATCAGGGCCGGTATCACCGTCGAGATGCAGCATCA
	CGAGGTGGGGACCGCCGGGCAGGCGGAGATTGACATTCGCTACGACACCCTGCTGCGGACCGCCGACAAC
	CTGATGCTCTACAAATACATAATCCGCAATGTCGCGCTCTCCCGCGGCAAAACCGTGACCTTC
	>F.CaNZ2
	TCCCGCGACCCGCGCAACACGGCGAAAAAGGCCGAAGCCTACCTGCGCGGGA
	CGGGTTTCGCGGACACCGCCTACTTCGGTCCGGAGGCCGAGTTCTACATCTTCGACGACGTTCGTTACGA
	CTACAACCCGTACGGTTCCATGCACGCCGTCGACTCCGTCGAGGCAGCCTGGAACACTGCCCGCAAGGAA
	GAAGGCGGGAATCTCGGCTACAAGCCCAGGTTCAAGGGTGGCTACTTCCCGGTACCCCCGACCGACCATT
	TCACCGATCTGCGCTCGGAGATGGTACGGGCGCTGTTCCGCGCCGGTATCACCGTCGAGATGCAGCATCA
	CGAGGTGGGGACCGCCGGGCAGGCCGAGATCGACATCCGGTACAGCACGCTCCTGCGGACCGCCGACAAC
	CTGATGCTCTACAAGTACATCATCCGCAACGTCGCGCTGTCCCGCGGCAAGACCGTGACCTTC
	>F.CaNZ1
	TCCCGCGACCCGCGCAACACGGCGAAAAAGGCCGAAGCCTACCTGCGCGGGA
	CGGGTTTCGCGGACACCGCCTACTTCGGTCCGGAGGCCGAGTTCTACATCTTCGACGACGTTCGTTACGA
	CTACAACCCGTACGGTTCCATGCACGCCGTCGACTCCGTCGAGGCAGCCTGGAACACTGCCCGCAAGGAA
	GAAGGCGGGAATCTCGGCTACAAGCCCAGGTTCAAGGGTGGCTACTTCCCGGTACCCCCGACCGACCATT
	TCACCGATCTGCGCTCGGAGATGGTACGGGCGCTGTTCCGCGCCGGTATCACCGTCGAGATGCAGCATCA
	CGAGGTGGGGACCGCCGGGCAGGCCGAGATCGACATCCGGTACAGCACGCTCCTGCGGACCGCCGACAAC
	CTGATGCTCTACAAGTACATCATCCGCAACGTCGCGCTGTCCCGCGGCAAGACCGTGACCTTC
	>F.CjJB
	TCCCGGGACCCGCGCAACACCGCGAGGAAGGCCGAGGCCTACCTGCGGGGCA
	CCGGTTTCGCGGACACCGCCTACTTCGGCCCGGAGGCGGAGTTCTACATATTTGACGACGTACGCTACGA
	CTACAATCCATATGGCTCCCTGCACGCTGTGGACTCCGTCGAGGCGGCCTGGAACACCGCCCGTAAGGAG
	GAGGGCGGGAACCTCGGCTACAAGCCCAGGTTCAAGGGGGGTTATTTCCCGGTTCCGCCGACCGACCACT
	TCACCGACCTGCGCTCGGAGATGACCCGGACCCTGATAAGGGCCGGGGTCACCGTCGAGATGCAGCATCA
	CGAGGTGGGCACCGCCGGGCAGGCGGAGATAGACATTCGTTACGACACCCTGCTGCGGACCGCCGACAAC
	CTGATGCTCTACAAGTACATCATTCGTAATGTCGCGGTCGCCCGTGGCAAGACCGTGACCTTC
	>F.CjJA
	TCCCGGGACCCGCGCAACACCGCGAGGAAGGCCGAGGCCTACCTGCGGGGCA
	CCGGTTTCGCGGACACCGCCTACTTCGGCCCGGAGGCGGAGTTCTACATATTTGACGACGTACGCTACGA
	CTACAATCCATATGGCTCCCTGCACGCTGTGGACTCCGTCGAGGCGGCCTGGAACACCGCCCGTAAGGAG
	GAGGGCGGGAACCTCGGCTACAAGCCCAGGTTCAAGGGGGGTTATTTCCCGGTTCCGCCGACCGACCACT
	TCACCGACCTGCGCTCGGAGATGACCCGGACCCTGATAAGGGCCGGGGTCACCGTCGAGATGCAGCATCA
	CGAGGTGGGCACCGCCGGGCAGGCGGAGATAGACATTCGTTACGACACCCTGCTGCGGACCGCCGACAAC
	CTGATGCTCTACAAGTACATCATTCGTAATGTCGCGGTCGCCCGTGGCAAGACCGTGACCTTC
	>F.CmNy5
	CGCAACACCGCGAAGAAGGCCGAGGCCTACCTGCGGGGTACAGGTTTCGCGGACACCGCCTACTTCGGCC
	CGGAGGCCGAATTCTACATATTCGACGACGTCCGCTACGACTACAATCCATACGGTTCCCTGCACGCCGT
	GGACTCCATCGAGGCGGCCTGGAACACCGCCCGCAAGGAGGAGGGCGGAAACCTCGGCTACAAGCCCAGG
	TTCAAGGGGGGTTATTTCCCGGTCCCCCCGACCGACCATTTCACCGACCTGCGGTCGGAGATGACCCGGG
	CGCTGATCAGGGCCGGTATCACCGTCGAGATGCAGCATCACGAGGTGGGGACCGCCGGGCAGGCGGAGAT
	TGACATTCGCTACGACACCCTGCTGCGGACCGCCGACAACCTGATGCTCTACAAATACATAATCCGCAAT
	GTCGCGCTCTCCCGCGGCAAAACCGTGACCTTC
	>F.CmNy4
	TCCCGCGATCCGCGCAACACCGCGAAGAAGGCCGAGGCGTACCTGCGGGGTACGGGTTTTGCGG
	ACACCGCCTACTTCGGCCCGGAGGCGGAGTTCTACATATTCGACGACGTCCGCTACGACTACAATCCATA
	CGGTTCCCTGCACGCCGTGGACTCCATCGAGGCGGCCTGGAACACCGCCCGCAAGGAGGAGGGCGGAAAT
	CTCGGCTACAAGCCCAGGTTCAAGGGGGGTTATTTCCCGGTCCCCCCGACCGACCATTTCACCGACCTGC
	GGTCGGAGATGACCCGGGCGCTGATCAGGGCCGGTATCACCGTCGAAATGCAGCACCACGAGGTGGGGAC
	CGCAGGGCAGGCGGAGATCGACATCCGTTACGACACCCTGCTGCGGACCGCCGACAACCTGATGCTCTAC
	AAATACATCATCCGCAATGTCGCGCTCTCCCGCGGCAAGACCGTGACCTTC
	>F.CmNy1
	TCTCGCGACCCGCGCAACACCGCGAAGAAGGCCGAGGCCTACCTGCGGGGTA
	CAGGTTTCGCGGACACCGCCTACTTCGGCCCGGAGGCCGAATTCTACATATTCGACGACGTCCGCTACGA
	CTACAATCCATACGGTTCCCTGCACGCCGTGGACTCCATCGAGGCGGCCTGGAACACCGCACGCAAGGAG
	GAGGGCGGAAACCTCGGCTACAAGCCCAGGTTCAAGGGGGGTTATTTCCCGGTCCCCCCGACCGACCATT
	TCACCGACCTGCGGTCGGAGATGACCCGGGCGCTGATCAGGGCCGGTATCACCGTCGAGATGCAGCATCA
	CGAGGTGGGGACCGCCGGGCAGGCGGAGATTGACATTCGCTACGACACCCTGCTGCGGACCGCCGACAAC
	CTGATGCTCTACAAATACATAATCCGCAATGTCGCGCTCTCCCGCGGCAAAACCGTGACCTTC
	>F.CmF2
	TCCCGGGACCCGCGCAACACCGCGAGGAAGGCCGAGGCCTACCTGCGGGGCA
	CCGGTTTCGCGGACACCGCCTATTTCGGCCCGGAGGCGGAGTTCTACATATTTGACGACGTACGCTACGA
	CTACAATCCATATGGCTCCCTGCACGCCGTGGACTCCGTCGAGGCGGCCTGGAACACCGCCCGTAAGGAG
	GAGGGCGGGAACCTCGGCTACAAGCCCAGGTTCAAGGGAGGTTATTTCCCGGTTCCGCCGACCGACCACT
	TCACCGACCTGCGCTCGGAGATGACCCGGACCCTGATAAGGGCCGGGGTCACCGTCGAGATGCAGCATCA
	CGAGGTGGGCACCGCCGGGCAGGCGGAGATAGACATTCGTTACGACACCCTGCTGCGGACCGCCGACAAC
	CTGATGCTCTACAAGTACATCATTCGTAATGTCGCGGTCGCCCGTGGCAAGACCGTGACCTTC
	>F.CmF1
	TCCCGGGACCCGCGCAACACCGCGAGGAAGGCCGAGGCCTACCTGCGGGGCA
	CCGGTTTCGCGGACACCGCCTATTTCGGCCCGGAGGCGGAGTTCTACATATTTGACGACGTACGCTACGA
	CTACAATCCATATGGCTCCCTGCACGCCGTGGACTCCGTCGAGGCGGCCTGGAACACCGCCCGTAAGGAG
	GAGGGCGGGAACCTCGGCTACAAGCCCAGGTTCAAGGGAGGTTATTTCCCGGTTCCGCCGACCGACCACT
	TCACCGACCTGCGCTCGGAGATGACCCGGACCCTGATAAGGGCCGGGGTCACCGTCGAGATGCAGCATCA
	CGAGGTGGGCACCGCCGGGCAGGCGGAGATAGACATTCGTTACGACACCCTGCTGCGGACCGCCGACAAC
	CTGATGCTCTACAAGTACATCATTCGTAATGTCGCGGTCGCCCGTGGCAAGACCGTGACCTTC
	>F.CmMs4
	TCCCGGGACCCGCGCAACACCGCGAGGAAGGCCGAGGCCTACCTGCGGGGCA
	CCGGTTTCGCGGACACCGCCTATTTCGGCCCGGAGGCGGAGTTCTACATATTTGACGACGTACGCTACGA
	CTACAATCCATATGGCTCCCTGCACGCCGTGGACTCCGTCGAGGCGGCCTGGAACACCGCCCGTAAGGAG
	GAGGGCGGGAACCTCGGCTACAAGCCCAGGTTCAAGGGAGGTTATTTCCCGGTTCCGCCGACCGACCACT
	TCACCGACCTGCGCTCGGAGATGACCCGGACCCTGATAAGGGCCGGGGTCACCGTCGAGATGCAGCATCA
	CGAGGTGGGCACCGCCGGGCAGGCGGAGATAGACATTCGTTACGACACCCTGCTGCGGACCGCCGACAAC
	CTGATGCTCTACAAGTACATCATTCGTAATGTCGCGGTCGCCCGTGGCAAGACCGTGACCTTC
	>F.CmMs3
	CGCGACCCGCGCAACACCGCGAAGAAGGCCGAGGCCTACCTGCGGGGTACAGGTTTCGCGGACACCGCCT
	ACTTCGGCCCGGAGGCCGAATTCTACATATTCGACGACGTCCGCTACGACTACAATCCATACGGTTCCCT
	GCACGCCGTGGACTCCATCGAGGCGGCCTGGAACACCGCACGCAAGGAGGAGGGCGGAAACCTCGGCTAC
	AAGCCCAGGTTCAAGGGGGGTTATTTCCCGGTCCCCCCGACCGACCATTTCACCGACCTGCGGTCGGAGA
	TGACCCGGGCGCTGATCAGGGCCGGTATCACCGTCGAGATGCAGCATCACGAGGTGGGGACCGCCGGGCA
	GGCGGAGATTGACATTCGCTACGACACCCTGCTGCGGACCGCCGACAACCTGATGCTCTACAAATACATA
	ATCCGCAATGTCGCGCTCTCCCGCGGCAAAACCGTGACCTTC
	>F.CmMs2
	TCCCGGGACCCGCGCAACACCGCGAGGAAGGCCGAGGCCTACCTGCGGGGCA
	CCGGTTTCGCGGACACCGCCTATTTCGGCCCGGAGGCGGAGTTCTACATATTTGACGACGTACGCTACGA
	CTACAATCCATATGGCTCCCTGCACGCCGTGGACTCCGTCGAGGCGGCCTGGAACACCGCCCGTAAGGAG
	GAGGGCGGGAACCTCGGCTACAAGCCCAGGTTCAAGGGAGGTTATTTCCCGGTTCCGCCGACCGACCACT
	TCACCGACCTGCGCTCGGAGATGACCCGGACCCTGATAAGGGCCGGGGTCACCGTCGAGATGCAGCATCA
	CGAGGTGGGCACCGCCGGGCAGGCGGAGATAGACATTCGTTACGACACCCTGCTGCGGACCGCCGACAAC
	CTGATGCTCTACAAGTACATCATTCGTAATGTCGCGGTCGCCCGTGGCAAGACCGTGACCTTC
	>F.CmMs1
	TCCCGGGACCCGCGCAACACCGCGAGGAAGGCCGAGGCCTACCTGCGGGGCA
	CCGGTTTCGCGGACACCGCCTACTTCGGCCCGGAGGCGGAGTTCTACATATTTGACGACGTACGCTACGA
	CTACAATCCATATGGCTCCCTGCACGCCGTGGACTCCGTCGAGGCGGCCTGGAACACCGCCCGTAAGGAG
	GAGGGTGGGAACCTCGGCTACAAGCCCAGGTTCAAGGGGGGTTATTTCCCGGTTCCGCCGACCGACCACT
	TCACCGACCTGCGCTCGGAGATGACCCGGACCCTGATAAGGGCCGGGGTCACCGTCGAGATGCAGCATCA
	CGAGGTGGGCACCGCCGGGCAGGCGGAGATAGACATTCGTTACGACACTCTGCTGCGGACCGCCGACAAC
	CTGATGCTCTACAAGTACATCATTCGTAATGTCGCGGTCGCCCGTGGCAAGACCGTGACCTTC
	>F.CmM2b
	TCTCGCGACCCGCGCAACACCGCGAAGAAGGCCGAGGCCTACCTGCGGGGTA
	CAGGTTTCGCGGACACCGCCTACTTCGGCCCGGAGGCCGAATTCTACATATTCGACGACGTCCGCTACGA
	CTACAATCCATACGGTTCCCTGCACGCCGTGGACTCCATCGAGGCGGCCTGGAACACCGCACGCAAGGAG
	GAGGGCGGAAACCTCGGCTACAAGCCCAGGTTCAAGGGGGGTTATTTCCCGGTCCCCCCGACCGACCATT
	TCACCGACCTGCGGTCGGAGATGACCCGGGCGCTGATCAGGGCCGGTATCACCGTCGAGATGCAGCATCA
	CGAGGTGGGGACCGCCGGGCAGGCGGAGATTGACATTCGCTACGACACCCTGCTGCGGACCGCCGACAAC
	CTGATGCTCTACAAATACATAATCCGCAATGTCGCGCTCTCCCGCGGCAAAACCGTGACCTTC
	>F.CmM1c
	TCCCGCGACCCGCGCAACACCGCGAAGAAGGCCGAGGCGTACCTGCGGGGTA
	CGGGTTTTGCGGACACCGCCTACTTCGGCCCGGAGGCGGAGTTCTACATATTCGACGACGTCCGCTACGA
	CTACAATCCATACGGTTCCCTGCACGCCGTGGACTCCATCGAGGCGGCCTGGAACACCGCCCGCAAGGAG
	GAGGGCGGAAATCTCGGCTACAAGCCCAGGTTCAAGGGGGGTTATTTCCCGGTCCCCCCGACCGACCATT
	TCACCGACCTGCGGTCGGAGATGACCCGGGCGCTGATCAGGGCCGGTATCACCGTCGAAATGCAGCACCA
	CGAGGTGGGGACCGCAGGGCAGGCGGAGATCGACATCCGTTACGACACCCTGCTGCGGACCGCCGACAAC
	CTGATGCTCTACAAATACATCATCCGCAATGTCGCGCTCTCCCGCGGCAAGACCGTGACCTTC
	>F.CmM1b
	TCCCGCGACCCGCGCAACACCGCGAAGAAGGCCGAGGCGTACCTGCGGGGTA
	CGGGTTTTGCGGACACCGCCTACTTCGGCCCGGAGGCGGAGTTCTACATATTCGACGACGTCCGCTACGA
	CTACAATCCATACGGTTCCCTGCACGCCGTGGACTCCATCGAGGCGGCCTGGAACACCGCCCGCAAGGAG
	GAGGGCGGAAATCTCGGCTACAAGCCCAGGTTCAAGGGGGGTTATTTCCCGGTCCCCCCGACCGACCATT
	TCACCGACCTGCGGTCGGAGATGACCCGGGCGCTGATCAGGGCCGGTATCACCGTCGAAATGCAGCACCA
	CGAGGTGGGGACCGCAGGGCAGGCGGAGATCGACATCCGTTACGACACCCTGCTGCGGACCGCCGACAAC
	CTGATGCTCTACAAATACATCATCCGCAATGTCGCGCTCTCCCGCGGCAAGACCGTGACCTTC
	>F.CmM1a
	TCCCGCGACCCGCGCAACACCGCGAAGAAGGCCGAGGCGTACCTGCGGGGTA
	CGGGTTTTGCGGACACCGCCTACTTCGGCCCGGAGGCGGAGTTCTACATATTCGACGACGTCCGCTACGA
	CTACAATCCATACGGTTCCCTGCACGCCGTGGACTCCATCGAGGCGGCCTGGAACACCGCCCGCAAGGAG
	GAGGGCGGAAATCTCGGCTACAAGCCCAGGTTCAAGGGGGGTTATTTCCCGGTCCCCCCGACCGACCATT
	TCACCGACCTGCGGTCGGAGATGACCCGGGCGCTGATCAGGGCCGGTATCACCGTCGAAATGCAGCACCA
	CGAGGTGGGGACCGCAGGGCAGGCGGAGATCGACATCCGTTACGACACCCTGCTGCGGACCGCCGACAAC
	CTGATGCTCTACAAATACATCATCCGCAATGTCGCGCTCTCCCGCGGCAAGACCGTGACCTTC
