# Supplementary material for: An assemblage of Frankia Cluster II strains from California contains the canonical nod genes and also the sulfotransferase gene nodH
Source: BMC Genomics. 2016 Oct 12;17:796. doi: 10.1186/s12864-016-3140-1 (PMC5059922; doi:10.1186/s12864-016-3140-1)
Supplement: Additional file 7: — MCE-related proteins encoded by the genomes of BMG5.1, Dg1 and Dg2. (XLSX 26 kb) [file 12864_2016_3140_MOESM7_ESM.xlsx]

## Sheet: Summary
Additional file 6. Mammalian Cell Entry (MCE) related proteins encoded by cluster II Frankia strains. The GenBank accession numbers are given except for the two cases (FrCprBMB51_...) where no GenBank accession number was available and the JGI accessions are given.
Truncated sequences are labeled in orange. The MlaD sequences of a BMG5.1 operon that is missing in Dg1 but conserved in Sacharomonospora marina are given in italics. The Saccharomonospora marina homologs are given in a separate table below.
	MlaD (substrate-binding)				MlaE (permease)				MlaF (ATP-binding)				mce-associated membrane protein
	BMG5.1	Dg1	Dg2		BMG5.1	Dg1	Dg2		BMG5.1	Dg1	Dg2		BMG5.1	Dg1	Dg2
	WP_047223253		FDG2_3167		KLL13098				WP_047223304		FDG2_3165		WP_052914622	WP_013873414	FDG2_3200
	WP_047223252	WP_013873419	FDG2_3168		WP_047221749				WP_047221743				WP_047223238	WP_013873415	FDG2_3201
			FDG2_3169		WP_047223306	WP_043605984			WP_047223386		FDG2_3206			WP_050803522
			FDG2_3166		WP_047223305	WP_013873410								WP_050803523
			FDG2_3209
	WP_047223251		FDG2_3170		FrCorBMG51_02691	WP_013872860							WP_047221744
	WP_047223250		FDG2_3171		WP_047223365	WP_013872861
			FDG2_3172		WP_047223237	WP_013873417	FDG2_3205
	WP_047223249		FDG2_3173			WP_013873416	FDG2_3204
	FrCorBMG51_02710	WP_050803521
	WP_047221748
	WP_047221746
	WP_052914263	WP_050803521
	WP_047223364	WP_013873418	FDG2_3208
	WP_047223384	WP_013873420	FDG2_3210
	WP_047223363	WP_013873421	FDG2_3211
	WP_052914622	WP_013873414	FDG2_3200
	WP_047223362	AEH09483	FDG2_3212
		WP_013873423	FDG2_3213
			FDG2_3198
	WP_052914264
	WP_047221747	WP_013873941
	WP_047221745	WP_013873942
	truncated protein
	MlaD (substrate-binding)
	BMG5.1	Saccharomonospora marina
	WP_047223253	WP_009156923
	WP_047223252	WP_009156922
	WP_047223251	WP_009156921
	WP_047223250	WP_009156920
	WP_047223249	WP_009156919
	FrCorBMG51_02710	WP_009156918

## Sheet: MlaD
% Amino acid identity between different copies of MlaD, first among MlaD proteins from single Frankia cluster II strains, then comparisons between MlaD proteins from different strains. Cases of more than 68% identity are highlighted in green, cases of 40-68% identity in light blue. Truncated proteins were not included in the comparison.
Cases of more than 68% identity are highlighted in green, cases of 40-68% are highlighted in light blue.
			BMG5.1
			WP_047223253	WP_047223252	WP_047223251	WP_047223250	WP_047223249	WP_047221748	WP_047221746	WP_052914263	WP_047223364	WP_047223384	WP_047223363	WP_052914622	WP_047223362	WP_052914264	WP_047221747	WP_047221745
	BMG5.1	WP_047223253	1	31.14%	23.10%	17.18	28.31%	23.16%	25.66%	23.21%	46.80%	24.81%	30.27%	18.39%	28.68%	26.55%	24.85%	18.55%
		WP_047223252	31.14%	1	25.65%	28.61%	27.70%	22.98%	24.14%	27.18%	28.68%	28.27%	29.37%	25.95%	29.25%	30.47%	25.07%	19.71%
		WP_047223251	23.10%	25.65%	1	27.05%	24.00%	24.74%	23.24%	24.39%	22.60%	43.33%	27.01%	24.13%	25.97%	29.01%	26.94%	18.34%
		WP_047223250	27.18%	28.61%	27.05%	1	27.59%	26.19%	23.29%	23.63%	25.44%	28.61%	46.94%	23.93%	27.71%	27.76%	26.35%	16.38%
		WP_047223249	28.31%	27.70%	24.00%	27.59%	1	21.24%	24.81%	25.07%	25.97%	23.69%	29.35%	21.14%	48.54%	24.52%	20.98%	16.71%
		WP_047221748	23.16%	22.98%	24.74%	26.19%	21.24%	1	25.34%	20.65%	22.28%	25.82%	23.06%	20.52%	22.90%	22.86%	18.55%	17.78%
		WP_047221746	25.66%	24.14%	23.24%	23.29%	24.81%	25.34%	1	26.63%	25.90%	24.04%	27.25%	25.16%	26.13%	23.82%	22.64%	18.67%
		WP_052914263	23.21%	27.18%	24.39%	23.63%	25.07%	20.65%	26.63%	1	25.42%	24.08%	23.64%	24.32%	25.75%	23.60%	24.07%	15.22%
		WP_047223364	46.80%	28.68%	22.60%	25.44%	25.97%	22.28%	25.90%	25.42%	1	27.46%	24.32%	23.05%	23.38%	22.42%	26.14%	19.05%
		WP_047223384	24.81%	28.27%	43.33%	28.61%	23.69%	25.82%	24.04%	24.08%	27.46%	1	30.81%	26.38%	23.40%	23.40%	23.23%	17.57%
		WP_047223363	30.27%	29.37%	27.01%	46.94%	29.35%	23.06%	27.25%	23.64%	24.32%	30.81%	1	23.27%	30.22%	28.61%	26.21%	16.99%
		WP_052914622	18.39%	25.95%	24.13%	23.93%	21.14%	20.52%	25.16%	24.32%	23.05%	26.38%	23.27%	1	24.76%	21.11%	23.93%	12.34%
		WP_047223362	28.68%	29.25%	25.97%	27.71%	48.54%	22.90%	26.13%	25.75%	23.38%	23.40%	30.22%	24.76%	1	25.57%	25.58%	19.71%
		WP_052914264	26.55%	30.47%	29.01%	27.76%	24.52%	22.86%	23.82%	23.60%	22.42%	23.40%	28.61%	21.22%	25.57%	1	21.49%	15.83%
		WP_047221747	24.85%	25.07%	26.93%	26.35%	20.98%	18.55%	22.64%	24.07%	26.14%	23.23%	26.21%	23.93%	25.58%	21.49%	1	17.01%
		WP_047221745	18.55%	19.71%	18.34%	16.38%	16.71%	17.78%	18.67%	15.22%	19.05%	17.57%	16.99%	12.34%	19.71%	15.83%	17.01%	1
			Dg1
			WP_013873418	WP_013873420	WP_013873421	WP_013873414	WP_013873419	AEH09483	WP_013873423	WP_013873941	WP_013873942	WP_050803521
	Dg1	WP_013873418	1	21.73%	21.48%	14.05%	21.18%	23.16%	26.12%	20.67%	18.67%	20.27%
		WP_013873420	21.73%	1	21.36%	13.61%	19.42%	19.32%	23.56%	16.81%	20.15%	22.00%
		WP_013873421	21.48%	21.36%	1	14.78%	23.00%	23.41%	18.05%	17.54%	19.12%	20.13%
		WP_013873414	14.05%	13.61%	14.78%	1	14.06%	13.14%	12.66%	14.96%	15.41%	12.45%
		WP_013873419	21.18%	19.42%	23.00%	14.06%	1	21.41%	21.27%	17.66%	23.00%	25.25%
		AEH09483	23.16%	19.32%	23.40%	13.14%	21.41%	1	20.88%	18.29%	19.35%	21.05%
		WP_013873423	26.12%	23.56%	18.05%	12.66%	21.27%	20.88%	1	17.58%	14.81%	19.67%
		WP_013873941	20.67%	16.81%	17.54%	14.96%	17.66%	18.29%	17.58%	1	20.06%	24.67%
		WP_013873942	18.67%	20.15%	19.12%	15.41%	23.00%	19.35%	14.81%	20.06%	1	22.12%
		WP_050803521	20.27%	22.00%	20.13%	12.45%	25.25%	21.05%	19.67%	24.67%	22.12%	1
			Dg2
			FDG2_3168	FDG2_3170	FDG2_3173	FDG2_3198	FDG2_3200	FDG2_3208	FDG2_3209	FDG2_3210	FDG2_3211	FDG2_3212	FDG_3213
	Dg2	FDG2_3168	1	24.90%	23.85%	15.35%	11.48%	25.33%	46.37%	28.06%	22.96%	23.94%	24.51%
		FDG2_3170	24.90%	1	21.45%	15.09%	14.89%	22.26%	26.82%	41.99%	26.58%	22.58%	25.66%
		FDG2_3173	23.85%	21.45%	1	15.02%	17.25%	24.82%	22.53%	20.33%	22.44%	47.32%	21.71%
		FDG2_3198	15.35%	15.09%	15.02%	1	10.33%	14.58%	14.33%	14.52%	12.18%	13.96%	11.80%
		FDG2_3200	11.48%	14.89%	17.25%	10.33%	1	9.88%	11.15%	14.34%	10.45%	14.55%	10.00%
		FDG2_3208	25.33%	22.26%	21.74%	14.58%	9.88%	1	23.12%	21.48%	21.12%	20.00%	28.21%
		FDG2_3209	46.37%	26.82%	22.53%	14.33%	11.15%	23.12%	1	21.34%	21.74%	21.78%	26.34%
		FDG2_3210	28.06%	41.99%	20.33%	14.52%	14.34%	21.48%	21.34%	1	19.16%	20.44%	21.15%
		FDG2_3211	22.96%	26.58%	22.44%	12.18%	10.45%	21.12%	21.74%	19.16%	1	21.67%	17.54%
		FDG2_3212	23.94%	22.58%	47.32%	13.96%	14.55%	20.00%	21.78%	20.44%	21.67%	1	17.72%
		FDG_3213	24.51%	25.66%	21.71%	11.80%	10.00%	28.21%	26.34%	21.15%	17.54%	17.72%	1
			Dg1
			WP_013873418	WP_013873420	WP_013873421	WP_013873414	WP_013873419	AEH09483	WP_013873423	WP_013873941	WP_013873942	WP_050803521
	BMG5.1	WP_047223253	46.67%	24.69%	28.04%	18.91%	29.52%	29.27%	26.22%	23.74%	22.31%	27.65%
		WP_047223252	28.54%	28.13%	29.69%	25.87%	45.04%	30.94%	28.12%	27.91%	30.20%	28.85%
		WP_047223251	25.44%	42.76%	29.83%	23.90%	24.70%	25.97%	29.30%	29.20%	24.68%	29.35%
		WP_047223250	28.53%	27.70%	47.62%	23.53%	26.73%	27.89%	27.05%	29.86%	26.96%	30.03%
		WP_047223249	24.47%	23.16%	29.18%	21.79%	24.81%	46.51%	24.55%	23.82%	24.87%	24.84%
		WP_047221748	21.89%	23.38%	23.60%	19.87%	26.33%	22.10%	24.18%	20.12%	22.11%	25.16%
		WP_047221746	22.66%	21.68%	26.88%	24.84%	23.47%	23.04%	27.32%	26.30%	22.80%	29.24%
		WP_052914263	23.10%	22.50%	22.20%	22.29%	29.41%	25.31%	25.64%	23.65%	23.21%	48.56%
		WP_047223364	78.82%	24.37%	26.63%	19.35%	25.00%	23.68%	29.62%	24.47%	22.72%	27.27%
		WP_047223384	27.18%	83.68%	29.34%	26.97%	24.88%	26.04%	26.00%	26.05%	25.84%	30.65%
		WP_047223363	27.97%	28.67%	77.41%	26.97%	28.16%	28.78%	24.70%	27.30%	25.68%	28.71%
		WP_052914622	22.51%	23.93%	22.33%	95.00%	26.99%	23.00%	19.75%	25.37%	23.13%	19.93%
		WP_047223362	23.00%	22.06%	29.93%	13.88%	25.31%	86.08%	21.46%	24.93%	22.34%	24.92%
		WP_052914264	24.50%	24.11%	27.03%	24.44%	29.66%	23.30%	26.30%	23.89%	25.27%	21.22%
		WP_047221747	26.84%	23.63%	28.29%	23.57%	27.25%	23.55%	23.84%	51.00%	25.51%	23.28%
		WP_047221745	26.23%	24.27%	25.48%	22.90%	29.32%	23.91%	22.78%	26.69%	54.35%	21.86%
			Dg2
			FDG2_3168	FDG2_3170	FDG2_3173	FDG2_3198	FDG2_3200	FDG2_3208	FDG2_3209	FDG2_3210	FDG2_3211	FDG2_3212	FDG_3213
	BMG5.1	WP_047223253	31.51%	30.51%	28.57%	23.05%	22.05%	46.72%	28.26%	22.52%	23.70%	21.12%	27.48%
		WP_047223252	82.82%	33.02%	29.68%	26.56%	26.04%	24.43%	43.75%	23.11%	23.35%	23.99%	22.95%
		WP_047223251	33.73%	82.13%	26.80%	20.37%	23.44%	21.94%	22.95%	41.71%	21.99%	22.14%	25.18%
		WP_047223250	33.47%	29.87%	27.63%	23.46%	24.53%	21.73%	20.59%	21.10%	46.03%	20.00%	19.66%
		WP_047223249	31.42%	29.21%	86.25%	22.96%	21.54%	20.74%	23.35%	20.05%	23.30%	45.06%	21.25%
		WP_047221748	23.41%	26.86%	23.18%	20.38%	20.80%	16.96%	17.49%	18.21%	17.81%	14.94%	16.92%
		WP_047221746	24.50%	26.73%	24.58%	22.76%	17.88%	15.78%	20.66%	17.00%	21.41%	19.19%	18.59%
		WP_052914263	27.78%	25.08%	27.55%	22.87%	17.95%	18.11%	17.49%	14.86%	17.18%	18.81%	16.59%
		WP_047223364	25.10%	30.20%	28.47%	19.70%	19.03%	76.88%	23.10%	22.03%	20.49%	18.27%	24.69%
		WP_047223384	33.47%	42.95%	29.29%	22.26%	19.70%	23.66%	20.67%	79.25%	23.29%	20.29%	22.30%
		WP_047223363	32.31%	30.10%	26.75%	24.77%	20.88%	21.16%	23.18%	21.88%	69.61%	20.62%	20.66%
		WP_052914622	22.22%	22.34%	25.98%	17.97%	64.10%	13.92%	16.51%	14.83%	13.52%	15.58%	14.15%
		WP_047223362	31.54%	26.98%	49.53%	23.36%	22.63%	23.65%	23.41%	19.47%	23.60%	80.61%	18.51%
		WP_052914264	27.24%	29.64%	25.50%	21.34%	19.39%	18.34%	19.66%	15.43%	20.17%	19.95%	19.44%
		WP_047221747	24.39%	27.30%	23.39%	19.55%	17.65%	17.88%	22.54%	18.16%	17.66%	16.76%	18.82%
		WP_047221745	31.05%	30.16%	28.02%	22.40%	25.00%	19.27%	19.12%	18.34%	16.14%	17.08%	18.45%
			Dg1
			WP_013873418	WP_013873420	WP_013873421	WP_013873414	WP_013873419	AEH09483	WP_013873423	WP_013873941	WP_013873942	WP_050803521
	Dg2	FDG2_3168	26.58%	28.06%	25.78%	14.81%	42.34%	27.24%	25.49%	21.82%	21.51%	19.58%
		FDG2_3170	23.37%	41.03%	26.03%	18.57%	27.21%	24.12%	28.01%	23.55%	0.2244	21.71%
		FDG2_3173	23.59%	20.33%	22.93%	13.06%	22.79%	48.26%	23.51%	15.85%	27.57%	18.32%
		FDG2_3198	12.99%	15.84%	14.86%	9.03%	14.01%	12.54%	14.69%	13.94%	12.36%	9.66%
		FDG2_3200	9.74%	15.09%	12.45%	57.99%	13.96%	12.08%	10.53%	15.89%	11.40%	13.65%
		FDG2_3208	82.81%	20.92%	17.78%	10.34%	23.06%	24.27%	27.32%	20.00%	18.16%	18.40%
		FDG2_3209	22.74%	22.54%	22.49%	13.88%	68.74%	23.34%	23.37%	16.47%	19.80%	20.67%
		FDG2_3210	23.12%	84.62%	18.62%	14.63%	21.13%	21.98%	23.33%	15.47%	17.84%	18.75%
		FDG2_3211	20.49%	19.91%	76.84%	12.73%	22.01%	23.21%	20.33%	19.37%	17.55%	19.28%
		FDG2_3212	19.04%	20.00%	22.97%	14.43%	22.22%	86.21%	19.46%	16.67%	16.79%	18.95%
		FDG_3213	26.50%	21.79%	17.59%	11.50%	23.24%	20.30%	81.59%	17.66%	16.16%	21.38%
